# Supplementary material for: Insights into trait-association of selection signatures and adaptive eQTL in indigenous African cattle
Source: BMC Genomics. 2024 Oct 19;25:981. doi: 10.1186/s12864-024-10852-8 (PMC11490109; doi:10.1186/s12864-024-10852-8)
Supplement: Supplementary file 2 — Additional file 2: Table S1. Breed-wise selection signatures. Position (chromosome, start, stop), maximum z-score, length and genes for selection signatures identified with iHS approach. Selection signatures were defined as peaks of the iHS statistic (z-scores) for each breed with at least one variant that exceeded the minimum top 0.01% z-score. [file 12864_2024_10852_MOESM2_ESM.xlsx]

## Sheet: Ankole
Chr	Start	Stop	iHS_max	Length	Gene(s)
1	427592	427592	6.52976	0
1	498225	498225	6.70251	0
1	503002	503002	5.0516	0
1	521983	521983	4.94862	0
1	528773	528773	7.02057	0
1	561828	563518	4.91238	1690
1	564849	568459	4.73512	3610
1	618957	618957	5.49719	0
1	619228	619302	6.63823	74
1	660904	660908	5.56034	4	ENSBTAG00000054829 (NA)
1	701845	702449	5.18083	604
1	88351076	88351076	4.74749	0
1	126114877	126151972	5.02598	37095	ENSBTAG00000038111 (NA), ENSBTAG00000016026 (PCOLCE2)
1	143152865	143178739	5.09814	25874
1	144483176	144483840	6.10597	664	ENSBTAG00000018607 (TSPEAR)
1	144496068	144496068	5.25121	0	ENSBTAG00000018607 (TSPEAR)
1	144500159	144500159	7.19091	0	ENSBTAG00000018607 (TSPEAR)
3	11719325	11719325	5.60628	0
3	21006075	21006075	6.41077	0
3	21059414	21059414	5.13092	0
3	21086015	21086015	4.92458	0
4	31156043	31156159	5.36825	116
4	31156990	31156990	6.66766	0
4	31161642	31161642	9.12032	0
4	31188710	31188710	5.48222	0
4	31214784	31214784	4.91709	0
4	31216954	31216954	4.8512	0
4	31608320	31630633	4.71771	22313	ENSBTAG00000004575 (FAM126A)
4	105206811	105206824	4.79483	13
4	105569991	105570095	6.78978	104
4	105570436	105570436	5.07142	0
4	105571847	105571847	4.84108	0
4	105572775	105572775	7.34246	0	ENSBTAG00000031234 (NA)
4	105572916	105572916	5.71954	0	ENSBTAG00000031234 (NA)
4	105580212	105580212	5.00696	0
4	105589110	105589110	6.47534	0
4	105599234	105599234	5.58504	0	ENSBTAG00000053682 (NA)
4	105599352	105599361	4.72264	9	ENSBTAG00000053682 (NA)
4	105599474	105599474	4.9834	0	ENSBTAG00000053682 (NA)
4	105599965	105599985	5.59372	20
4	105600054	105600054	4.75171	0
4	105600318	105600318	6.43268	0
4	105602210	105602221	5.90783	11
4	105603354	105603354	4.74104	0	ENSBTAG00000051786 (NA)
4	105604061	105604061	4.92443	0
4	105604175	105604175	5.25648	0
4	105605788	105605788	5.17488	0
4	105605966	105605966	5.15643	0
4	105606045	105606067	5.74117	22
4	105610084	105610084	4.90312	0
4	105617107	105617107	5.21787	0	ENSBTAG00000052008 (NA)
4	105617400	105617400	7.616	0	ENSBTAG00000052008 (NA)
4	105622003	105622003	5.68287	0	ENSBTAG00000052008 (NA)
4	105623264	105623264	8.0552	0	ENSBTAG00000052008 (NA)
4	105624322	105624322	7.26467	0
4	105630381	105630381	5.01304	0	ENSBTAG00000050773 (NA)
4	105630588	105630588	6.35199	0	ENSBTAG00000050773 (NA)
4	105631064	105631064	6.51601	0	ENSBTAG00000050773 (NA)
4	105651835	105651965	5.07644	130
4	105652127	105652136	7.27659	9
4	105805939	105805939	6.62331	0	ENSBTAG00000038605 (NA)
5	58910517	58910647	4.72737	130
5	103006961	103010295	5.57714	3334
6	5458930	5526789	5.10015	67859
6	5526870	5558863	4.72021	31993
6	5944122	5944123	7.34553	1
6	69785891	69868889	5.02757	82998
7	7136299	7136397	5.30704	98
7	8769178	8769178	5.2564	0
7	8818719	8818719	5.21736	0
7	10741223	10741337	4.90516	114
7	10751187	10754378	7.04816	3191
7	10759539	10759929	6.24255	390
7	10761163	10762605	5.55776	1442	ENSBTAG00000003528 (NA)
7	10868564	10868564	4.79167	0
8	10230381	10241755	5.33837	11374	ENSBTAG00000035084 (FZD3)
8	113024988	113025787	4.77011	799
8	113028672	113029344	4.80244	672
8	113054626	113054626	5.44043	0
9	27670	27670	6.1579	0
9	27683	27683	4.73882	0
9	35813	36624	5.70938	811
9	38066	38066	4.72015	0
9	45103	45646	6.00286	543
9	87084615	87086715	6.2503	2100
9	87195057	87198052	5.03172	2995
10	22746622	22747691	5.16915	1069
10	22820545	22822145	5.30147	1600	ENSBTAG00000054417 (NA)
10	22865974	22865974	6.84878	0
10	22978118	22978118	4.80816	0
10	22999319	22999319	5.89835	0	ENSBTAG00000038544 (NA)
10	23004538	23007197	6.75886	2659	ENSBTAG00000038544 (NA)
10	23009105	23009105	4.91671	0	ENSBTAG00000038544 (NA)
10	23012108	23012108	5.52604	0	ENSBTAG00000038544 (NA)
10	23019874	23019874	5.43852	0
10	23020219	23020316	5.60705	97
10	23040479	23045357	5.21545	4878
10	23178675	23178675	4.83759	0
10	23306048	23336522	5.8574	30474
10	23375961	23375966	4.77335	5
10	23380099	23380423	8.52955	324
10	23382317	23382383	5.4799	66
10	23383608	23383608	7.26291	0
10	23384341	23384341	5.68911	0
10	23556080	23556080	5.59021	0
10	23591588	23592495	6.30223	907
10	23657899	23657899	5.2341	0
10	23658028	23658028	6.00718	0
10	23687807	23690207	4.93111	2400
10	23695107	23695129	4.83478	22
10	23695952	23695952	5.41398	0
10	23698645	23698645	6.05787	0	ENSBTAG00000048236 (TRAV24)
10	23719658	23719658	5.18961	0	ENSBTAG00000048236 (TRAV24)
10	23719677	23719743	4.79031	66	ENSBTAG00000048236 (TRAV24)
10	25052239	25052239	5.47656	0
10	25052693	25052693	4.87841	0
10	25080159	25080159	5.84983	0
10	25083961	25083961	5.99702	0
10	25091502	25091502	8.22999	0	ENSBTAG00000054115 (NA)
10	25093061	25093061	5.60885	0	ENSBTAG00000054115 (NA)
10	25101796	25101796	6.27479	0	ENSBTAG00000050668 (NA)
10	25262074	25262074	4.8436	0	ENSBTAG00000049741 (NA)
10	25311381	25311381	5.48165	0
10	25315321	25315321	4.73226	0	ENSBTAG00000050916 (NA)
11	104996231	105008213	5.2061	11982
12	72654504	72654504	5.02153	0
12	72654542	72654542	4.8336	0
12	72705273	72705411	4.7603	138	ENSBTAG00000023309 (NA)
12	72794906	72795063	6.09724	157	ENSBTAG00000023309 (NA)
12	72814993	72814993	4.8254	0	ENSBTAG00000023309 (NA)
12	74172490	74175517	5.46519	3027
12	74175773	74178804	5.50217	3031
13	10830413	10834606	4.83484	4193	ENSBTAG00000017012 (NA)
13	10986737	10992912	5.8178	6175
13	11228924	11253880	6.9229	24956
14	13570274	13572761	5.32714	2487
14	13577135	13577297	5.20147	162
14	13617663	13619127	6.53042	1464
14	13642874	13642921	5.0436	47
14	13745769	13754652	6.46412	8883	ENSBTAG00000052622 (NA), ENSBTAG00000050469 (NA)
14	82366085	82366085	4.86217	0	ENSBTAG00000007302 (SLC2A5)
15	45833758	45858066	5.40074	24308	ENSBTAG00000052456 (NA)
15	45925096	45940673	7.14339	15577
15	45943830	45950609	5.80919	6779
15	49991552	49992372	7.51425	820	ENSBTAG00000051323 (NA)
15	50000323	50002459	7.65425	2136	ENSBTAG00000051323 (NA), ENSBTAG00000049986 (NA)
15	50011396	50011470	6.10645	74
15	50627398	50631881	4.91961	4483
15	50631988	50639047	5.29936	7059	ENSBTAG00000013900 (TRIM21)
15	50651471	50651471	4.96975	0
15	50655620	50657452	5.15289	1832	ENSBTAG00000012325 (NA)
15	79366722	79377211	5.17373	10489
15	79395212	79409880	5.82202	14668	ENSBTAG00000050397 (NA)
15	82542741	82544427	4.82407	1686
16	7011951	7012934	5.97646	983
16	7015566	7015566	4.99751	0
16	7180438	7180438	4.95872	0
16	7182931	7183194	4.79645	263
16	78030755	78061136	6.16185	30381
16	78064141	78087228	6.10085	23087
17	16713227	16731847	5.3449	18620	ENSBTAG00000049010 (RNF150)
17	16733771	16733771	5.00438	0	ENSBTAG00000049010 (RNF150)
17	67362844	67362844	6.96357	0
18	51442064	51442064	5.37549	0	ENSBTAG00000049346 (NA)
18	57264794	57264794	6.58523	0	ENSBTAG00000037710 (NA)
18	57297694	57297694	4.87189	0	ENSBTAG00000037710 (NA)
18	57300071	57300125	5.341	54	ENSBTAG00000037710 (NA)
18	61353296	61353296	4.8424	0
18	61440389	61475349	7.90388	34960	ENSBTAG00000046961 (NA)
18	61476153	61476153	6.07783	0	ENSBTAG00000046961 (NA)
18	61501874	61501874	5.94365	0	ENSBTAG00000015139 (NA)
18	62470043	62470043	5.79318	0	ENSBTAG00000045854 (NA)
18	62716092	62716092	5.2269	0	ENSBTAG00000047270 (NA)
18	63579726	63579833	6.34873	107
18	63586229	63586729	4.88836	500
18	63590764	63590764	4.81099	0
18	63595009	63595009	5.28316	0
18	63622573	63622593	6.09122	20
18	63622678	63623015	4.78811	337
18	63658409	63659250	4.88002	841
19	43315238	43315238	5.19193	0
20	102447	102447	5.20234	0
21	514884	514884	4.88639	0
21	704333	704333	7.28258	0
21	727064	727064	4.98075	0
21	32915532	32919284	7.11462	3752
21	32945509	32945509	6.84064	0
21	32997756	33002610	4.75911	4854
21	33002765	33002766	5.72716	1
21	67744843	67744843	4.75804	0
22	57786842	57926051	5.4589	139209	ENSBTAG00000011088 (SLC6A6)
23	7897	10548	4.7596	2651
23	26680932	26687954	6.86587	7022
23	26718690	26718713	6.57847	23
23	26718961	26718961	5.77151	0
23	26810051	26810051	5.41183	0
23	27888677	27888677	4.88714	0	ENSBTAG00000054342 (MIC1)
23	28750038	28750038	5.1904	0
24	860064	879225	4.80803	19161	ENSBTAG00000000656 (NFATC1), ENSBTAG00000001224 (ATP9B)
25	29907	30931	5.14563	1024
25	34977	34977	5.08312	0
26	3682828	3689937	4.7975	7109
27	6241122	6247966	4.78739	6844	ENSBTAG00000046937 (NA)
27	6315700	6315700	4.76628	0
27	6425766	6425769	6.10686	3
27	6425969	6425969	5.5601	0
27	6430546	6430575	5.23104	29
27	6445097	6463468	5.59609	18371	ENSBTAG00000052422 (NA)
27	6649946	6650771	5.37509	825
27	6678727	6678727	4.79793	0
27	7206954	7237802	7.19654	30848	ENSBTAG00000053057 (NA)
28	479581	479581	5.31432	0
28	490279	491843	7.17055	1564
28	509968	509968	5.43957	0
28	512708	512708	6.2794	0
28	33114689	33178328	5.15001	63639	ENSBTAG00000013300 (KCNMA1)
28	33179287	33206770	5.11766	27483	ENSBTAG00000013300 (KCNMA1)
29	57789	57789	4.79744	0
29	62418	349424	7.94925	287006	ENSBTAG00000054019 (NA), ENSBTAG00000046335 (NA)
29	5471329	5471329	6.95085	0
29	5548857	5548882	5.22052	25
29	5550894	5565616	8.95222	14722	ENSBTAG00000049159 (NA)
29	5750903	5750903	5.64814	0
29	5757897	5757897	4.90659	0
29	5759744	5760031	5.0539	287
29	5760333	5760403	4.83735	70
29	5763273	5763273	4.99551	0
29	5763657	5763657	5.09785	0
29	20242527	20300791	4.99158	58264	ENSBTAG00000001043 (LUZP2)

## Sheet: Boran
Chr	Start	Stop	iHS_max	Length	Gene(s)
1	528773	528773	10.4752	0
1	543927	544665	9.56387	738
1	547113	547688	9.1796	575
1	548887	548947	9.24542	60
1	549574	550873	10.1398	1299
1	553769	561550	10.8082	7781
1	561828	561828	9.26419	0
1	561852	561852	9.26563	0
1	562183	562941	9.49581	758
1	563518	563518	9.22357	0
1	564849	568459	10.3491	3610
1	600750	600750	8.53005	0
1	603687	603687	8.43239	0
1	603903	603924	8.21493	21
1	603950	603950	7.53104	0
1	157620924	157620924	7.76549	0
2	66394958	66394958	7.65642	0
2	66395062	66395062	7.65322	0
2	66395243	66395243	7.64745	0
2	66398860	66398860	7.64782	0
2	66398896	66398896	7.64961	0
2	66400028	66400028	7.64861	0
2	66402142	66402142	7.63836	0
2	66402524	66402524	7.63831	0
2	66402899	66403119	7.64127	220
2	66403842	66403952	7.64098	110
2	66405592	66405592	7.62249	0
2	66407684	66407684	7.63327	0
2	66412347	66412347	7.67542	0
2	66418441	66418535	7.68441	94
2	66428411	66428411	7.77085	0
2	66428796	66428832	7.77383	36
2	66429720	66429720	7.77323	0
2	66429952	66429952	7.77137	0
2	66430280	66430280	7.77147	0
2	66432150	66432150	7.7755	0
2	66441075	66441075	7.7804	0
2	66442636	66444748	7.84904	2112
2	66445322	66448765	7.72987	3443
2	66449310	66456988	7.79818	7678
2	66460265	66462913	7.75644	2648
2	66463105	66464805	7.69044	1700
2	66464819	66465539	7.68252	720
2	66466259	66466259	7.66475	0
2	66466400	66466812	7.67846	412
2	66467786	66468022	7.51251	236
2	66469600	66469922	7.56531	322
2	66475716	66477224	7.61735	1508
2	66479934	66480690	7.5601	756
2	66481398	66487134	7.56424	5736
2	66487524	66487524	7.48941	0
2	66493492	66495596	7.56279	2104
2	66496176	66500120	7.55258	3944
2	66500379	66504167	7.54134	3788
2	66504846	66507228	7.53084	2382
2	66519818	66519818	8.01578	0
2	66524893	66524893	7.9873	0
2	66526864	66526864	7.98499	0
2	66527116	66527116	7.9902	0
2	66528156	66528374	7.99145	218
2	66529917	66530293	7.98841	376
2	66531307	66531307	7.99355	0
3	12023694	12023694	9.59781	0	ENSBTAG00000024960 (NA)
3	12061615	12061615	7.48929	0	ENSBTAG00000024960 (NA)
3	17378198	17378431	10.2122	233
3	17414686	17416020	7.49751	1334
3	17417061	17441622	9.66136	24561	ENSBTAG00000048451 (NA)
3	17452469	17455604	8.51634	3135
3	17455952	17457669	7.59914	1717
3	20947371	20947371	8.23504	0
3	20961824	20961950	7.61649	126
3	20965173	20970687	9.36777	5514
3	21005741	21005741	7.77846	0
3	21050383	21062482	9.30529	12099
3	31992940	31992975	7.86643	35
3	31996684	31996787	10.1993	103
3	119186160	119192798	11.9043	6638
4	31154016	31154016	8.0589	0
4	31159140	31159361	13.6928	221
4	31166167	31166167	11.0374	0
4	31166424	31166424	12.2373	0
4	31182274	31182299	8.29696	25
4	31183047	31183047	8.22398	0
4	31187135	31187348	9.13092	213
4	31190454	31190454	7.88642	0
4	31198554	31198554	8.57704	0
4	31204070	31204070	9.4008	0
4	31211597	31211597	9.45398	0
4	31212505	31212505	9.48319	0
4	31213920	31213920	8.59913	0
4	31219577	31219983	8.31757	406
4	31220728	31220728	7.61005	0
4	31222911	31222911	7.6566	0
4	31230309	31230309	7.74561	0
4	32933763	32945499	8.73644	11736	ENSBTAG00000005997 (NA)
4	32974002	32990548	8.38141	16546	ENSBTAG00000005997 (NA)
4	82675787	82686755	7.78515	10968
4	105598918	105598918	8.86216	0	ENSBTAG00000053682 (NA)
4	105599234	105599234	8.2856	0	ENSBTAG00000053682 (NA)
4	105600696	105600961	8.85879	265
4	105616265	105616265	9.09976	0	ENSBTAG00000052008 (NA)
4	105653190	105675413	13.4549	22223	ENSBTAG00000050745 (NA)
4	105683605	105683611	11.131	6	ENSBTAG00000040387 (NA)
4	112860903	112861952	8.41617	1049	ENSBTAG00000014402 (GIMAP8)
4	112862256	112865519	13.552	3263	ENSBTAG00000014402 (GIMAP8)
5	58910517	58910647	8.70741	130
5	74281633	74281903	8.06433	270	ENSBTAG00000049297 (NA)
5	102012628	102017666	9.54342	5038	ENSBTAG00000051330 (WC-7)
5	102043258	102043258	7.64331	0	ENSBTAG00000051330 (WC-7)
5	102072130	102072130	9.38592	0
5	103021806	103021806	8.63106	0
7	7136327	7136397	8.58225	70
7	8777096	8777096	7.83839	0
7	10726778	10726996	9.60074	218
7	13692022	13692022	7.5441	0
7	13701062	13704261	12.4167	3199
7	13710942	13710942	7.80258	0
7	13711804	13711804	8.27515	0
7	13711884	13713109	11.5723	1225
7	13713288	13713288	7.99851	0
7	15184966	15184966	7.5368	0
8	23067458	23067458	7.70222	0
8	23069686	23069688	7.66167	2
8	23070158	23070158	7.55236	0
8	23071657	23071657	7.71414	0
8	23072206	23072211	7.64836	5
8	23072273	23072273	7.88542	0
8	23072877	23072877	7.79379	0
8	23081698	23081698	7.94763	0
8	23093008	23093008	8.39978	0
8	23094329	23094329	8.21038	0
8	23096551	23096551	8.96856	0
8	23114414	23114414	9.08036	0
8	23127136	23127136	8.49592	0
8	23129438	23129438	9.15686	0
8	23148394	23148394	9.10124	0
8	23161764	23162371	9.9158	607
8	23216094	23216094	9.09025	0
8	23217397	23217397	8.10926	0
8	23221636	23221636	8.12385	0
8	23223315	23223560	8.23721	245
8	23238825	23238825	11.8181	0
8	65362614	65362645	7.56138	31
8	70316382	70317653	12.3918	1271
8	70317716	70317879	7.97495	163
8	70321622	70321622	8.90222	0
8	113016822	113020069	11.3376	3247
8	113024986	113024986	9.17693	0
8	113026075	113026075	10.0978	0
8	113032754	113032754	9.68767	0
8	113036124	113036469	10.0016	345
8	113039828	113039828	8.67952	0
8	113040163	113040179	8.37279	16
8	113059627	113059828	8.89828	201
8	113067369	113067369	16.9136	0
8	113069320	113069320	11.8502	0
9	24096	24096	11.3202	0
9	25123	25123	8.98297	0
9	25395	25395	9.67606	0
9	27760	27760	9.40423	0
9	28432	28432	18.4785	0
9	30369	30369	8.57214	0
9	31056	31074	10.247	18
9	31167	31192	10.3818	25
9	31639	31726	8.9212	87
9	32307	32307	7.90737	0
9	32358	32358	7.51496	0
9	33440	33440	7.83574	0
9	33542	33542	8.15692	0
9	33622	33625	8.64998	3
9	34172	34172	7.6608	0
9	38066	39137	9.13429	1071
9	40488	40536	8.87177	48
9	45442	45453	7.52811	11
9	47237	47237	9.66061	0
9	84676894	84676894	8.79448	0
9	84680180	84680200	8.54403	20
9	84680332	84680332	7.80384	0
9	84681397	84681398	8.79032	1
9	84681679	84681685	8.49765	6
9	84681790	84681790	8.78384	0
9	84682099	84682119	10.2325	20
9	84682296	84682296	8.92845	0
9	84682578	84682578	9.67844	0
9	84683059	84683059	9.10647	0
9	84683179	84683179	12.7661	0
9	84685433	84685543	16.0662	110
9	84685876	84685876	10.2024	0
9	84687664	84687672	10.7455	8
9	84688085	84688085	8.78668	0
9	84688323	84688323	11.683	0
9	84692602	84698337	9.72881	5735
9	84699482	84702980	8.50242	3498
9	84709751	84709937	13.3744	186
9	84729330	84729330	8.52618	0	ENSBTAG00000038112 (NA)
10	347264	347264	12.6088	0
10	347996	348308	10.2134	312
10	374718	378421	8.91654	3703
10	391316	391666	9.87826	350
10	393472	393479	7.6121	7
10	22768863	22768912	10.4922	49	ENSBTAG00000054833 (NA)
10	22769834	22769850	10.0839	16	ENSBTAG00000054833 (NA)
10	22770413	22770431	8.99971	18	ENSBTAG00000054833 (NA)
10	22770449	22770500	9.94354	51	ENSBTAG00000054833 (NA)
10	22834178	22834178	9.53979	0
10	22864027	22864042	9.10579	15
10	22945491	22945491	7.86493	0
10	22979791	22979791	11.0682	0
10	22983295	22983295	8.77912	0
10	22998765	22998765	8.3118	0
10	23004524	23004538	12.4088	14	ENSBTAG00000038544 (NA)
10	23018871	23018871	8.02754	0
10	23018982	23019061	8.63455	79
10	23019874	23019874	8.29673	0
10	23035159	23035168	15.7125	9	ENSBTAG00000054130 (NA)
10	23040479	23040536	12.1541	57
10	23047567	23047567	9.93972	0	ENSBTAG00000049260 (NA)
10	23519742	23520503	10.3991	761
10	23772850	23772850	9.02313	0	ENSBTAG00000052314 (NA)
10	24803625	24803625	9.34576	0
10	24813230	24813230	9.96867	0
10	24936359	24936359	8.04952	0
10	24949050	24949820	11.9771	770
10	24997605	24997605	12.3216	0
10	25028781	25031451	11.7211	2670
10	25036616	25041377	8.42987	4761	ENSBTAG00000048302 (NA), ENSBTAG00000052281 (NA)
10	25080159	25080159	8.12829	0
10	25082052	25082052	10.6077	0
10	25085576	25085576	11.5327	0
10	25086701	25086701	20.5358	0
10	25092944	25093061	15.0969	117	ENSBTAG00000054115 (NA)
10	25094788	25094788	9.61409	0	ENSBTAG00000054115 (NA)
10	25099675	25099799	9.43579	124
10	25100712	25100712	8.6758	0
10	25100795	25100795	8.08397	0
10	25101019	25101019	9.32856	0
10	25103374	25103374	7.67233	0	ENSBTAG00000050668 (NA)
10	25108384	25108384	9.56589	0
10	25111646	25111646	9.11143	0
10	25321694	25322084	12.7595	390
11	82856125	82856125	8.99435	0	ENSBTAG00000014081 (NBAS)
11	82858554	82867548	10.6924	8994	ENSBTAG00000014081 (NBAS), ENSBTAG00000022142 (SCGB1C1), ENSBTAG00000001730 (ODF3), ENSBTAG00000001744 (BET1L)
11	82880276	82880276	8.55747	0	ENSBTAG00000014081 (NBAS), ENSBTAG00000002044 (SIRT3)
11	82886766	82886766	7.92168	0	ENSBTAG00000014081 (NBAS), ENSBTAG00000002044 (SIRT3)
11	82888362	82888617	7.82175	255	ENSBTAG00000014081 (NBAS), ENSBTAG00000002044 (SIRT3)
11	82916853	82916853	7.80096	0	ENSBTAG00000014081 (NBAS), ENSBTAG00000002045 (PSMD13)
12	71022371	71024638	7.69117	2267
12	71162896	71164427	8.37862	1531
12	71841925	72372195	9.75326	530270	ENSBTAG00000047181 (NA)
12	72374054	72374054	8.73017	0
12	72533397	72533419	8.01561	22
12	72580119	72581194	8.62695	1075
12	72593293	72593293	8.32196	0
12	72630394	72630492	10.0852	98
12	72631134	72631138	10.2112	4
12	72631820	72647464	14.8257	15644
12	72647521	72647521	9.21877	0
12	72657070	72657108	7.81711	38
12	72665729	72665968	9.42218	239
12	72671966	72671966	8.55458	0
12	72687099	72687259	8.14693	160	ENSBTAG00000023309 (NA)
12	72707894	72708266	7.95514	372	ENSBTAG00000023309 (NA)
12	72708918	72708918	11.4813	0	ENSBTAG00000023309 (NA)
12	72794906	72795257	9.50628	351	ENSBTAG00000023309 (NA)
12	72836359	72837654	9.30519	1295	ENSBTAG00000023309 (NA)
12	72853297	72857120	8.56415	3823	ENSBTAG00000023309 (NA)
12	72878676	72879998	7.81164	1322
13	345163	345163	7.54563	0
13	347050	347050	8.43531	0
13	361875	361875	10.0016	0
13	362359	362408	8.99351	49
13	374309	374314	8.4045	5
13	417566	418515	8.85725	949
13	10808753	10808753	9.65084	0	ENSBTAG00000023169 (NA)
13	10835535	10836593	13.1062	1058
13	10892377	10892377	8.63835	0
13	11015388	11015388	10.8248	0
13	11035449	11035449	7.77372	0
13	11048225	11048225	12.0671	0
13	11229129	11229155	13.7114	26
13	11254127	11254145	11.6662	18
13	11334796	11337727	7.65294	2931
14	13461964	13461964	13.9277	0
14	13542540	13542540	12.2119	0
14	13575297	13575635	7.90469	338
14	13577135	13577135	9.89011	0
14	13580602	13580676	8.48601	74
14	13590154	13590506	9.84989	352
14	13593876	13593984	7.59684	108
14	13597995	13598041	7.77637	46
14	13607307	13607410	7.71467	103
14	13608417	13608429	7.57917	12
14	13608566	13608566	8.06468	0
14	13608905	13609065	7.83353	160
14	13609927	13609927	7.94129	0
14	13612568	13612568	7.69593	0
14	13612872	13612872	8.5123	0
14	13613708	13613750	8.05597	42
14	13614998	13615005	7.5776	7
14	13616492	13616493	7.53962	1
14	13616603	13616618	8.49748	15
14	13617245	13617376	10.6386	131
14	13625811	13625811	10.1292	0
14	13626934	13626958	11.1214	24
14	13627316	13627316	9.62406	0
14	13632144	13632144	10.1775	0
14	13632813	13632813	8.34576	0
14	13632867	13632979	9.08087	112
14	13633004	13633065	8.32653	61
14	13639350	13639407	7.56017	57
14	13639626	13639626	8.72217	0
14	13640882	13640882	9.36085	0
14	13641074	13641139	10.2868	65
14	13641927	13642117	9.5183	190
14	13642903	13745769	15.4848	102866
14	13747750	13748725	8.00183	975
14	13758690	13759163	9.06986	473	ENSBTAG00000052622 (NA)
14	13797053	13797200	7.6571	147
14	13797667	13797667	8.29743	0
14	13797787	13798488	8.95763	701
14	13799054	13799054	7.85603	0
14	13801043	13801045	7.63046	2
14	13801071	13801071	10.9896	0
14	13802310	13802665	9.01058	355
14	13803958	13804595	10.2192	637
16	7014295	7014295	8.34625	0
16	7014391	7015575	13.4275	1184
16	7015829	7015899	10.168	70
16	7029609	7029637	7.89962	28
16	7067461	7067461	9.37126	0
16	7070513	7070539	7.90526	26
16	7071498	7071503	8.13297	5
16	7090341	7090354	8.25163	13
16	7100840	7100840	8.35983	0
16	7172552	7172552	8.23093	0
16	7172799	7172799	9.15456	0
16	7173158	7173251	10.0877	93
16	7177135	7177194	7.84405	59
16	7180731	7180808	7.83536	77
16	7186383	7186423	8.10587	40
17	121110	122401	11.4169	1291
17	125654	126031	10.9404	377
17	127669	128158	11.3583	489
17	132150	132263	10.1276	113
17	133477	133477	9.51798	0
18	63606999	63647039	7.61934	40040
20	95117	95117	8.01352	0
20	97123	97123	8.12374	0
20	99294	99298	8.40376	4
20	100462	100462	9.23768	0
20	100498	100499	11.4488	1
20	102571	103223	19.676	652
20	107654	107654	9.55661	0
20	118499	118578	8.62102	79
20	155487	155487	9.93205	0
20	160192	160192	10.5982	0
20	170296	170296	7.9531	0
20	172653	172653	7.51369	0
20	173375	173402	8.9214	27
20	179748	179748	8.22776	0
20	179966	179966	7.79378	0
20	182421	182421	8.06801	0
20	183088	183088	8.02116	0
20	191654	191654	8.12297	0
20	194864	194864	7.56473	0
21	32915532	32919525	11.5554	3993
21	32936922	32936922	8.83933	0
21	32945278	32945279	11.9492	1
21	32951677	32951677	7.76916	0
21	32952200	32984013	13.3415	31813
21	32994693	32995347	10.3906	654
21	32997757	33002610	9.89783	4853
21	33002765	33002766	10.1497	1
21	34675535	34675535	7.51151	0	ENSBTAG00000009086 (LOXL1)
22	60759845	60759845	9.4365	0
22	60760108	60760108	9.58653	0
22	60760329	60760329	12.4625	0
22	60762547	60762625	18.033	78
23	16697	16857	7.6803	160
23	28292	28292	7.94172	0
23	37162	37162	8.76183	0
23	37215	37215	8.18928	0
23	21783001	21783001	8.69713	0
23	26061098	26061098	12.4333	0	ENSBTAG00000026163 (NA)
23	26061673	26112148	11.9535	50475	ENSBTAG00000026163 (NA)
23	26445085	26445130	8.55094	45
23	26445306	26446923	13.38	1617
23	26446981	26447660	7.85265	679
23	28726555	28730315	10.0421	3760
24	5393	5393	8.0319	0
24	5455	5458	7.64764	3
24	5607	5681	8.09085	74
24	5816	5816	7.68314	0
25	6641	6648	8.15119	7
25	7308	7367	9.69963	59
25	7990	7990	10.3211	0
25	8204	8204	9.32129	0
25	8217	8223	9.47257	6
25	8384	8473	11.2613	89
25	8550	8638	10.8838	88
25	8727	8727	10.2745	0
25	8852	8853	8.13066	1
25	9123	9149	7.83399	26
25	9161	9174	10.0548	13
25	9409	9486	9.26124	77
25	10906	10906	8.10353	0
25	11052	11052	7.6724	0
25	11298	11298	8.90352	0
25	16230	16233	7.60821	3
25	18018	18047	8.98036	29
25	19385	19714	9.62328	329
25	24023	24191	10.8958	168
25	26892	26962	7.73723	70
25	27336	27387	8.4474	51
25	27769	27963	7.56863	194
25	28094	28144	7.67659	50
25	29467	29467	7.74826	0
25	29664	29689	8.01484	25
25	29875	29880	10.3821	5
25	29983	30931	13.2694	948
25	32667	32715	7.71236	48
25	32751	32751	8.10451	0
25	32753	33488	10.9771	735
27	6242536	6242536	7.85636	0	ENSBTAG00000046937 (NA)
27	6252822	6256245	7.51268	3423
27	6354423	6360256	7.71047	5833
27	6463468	6463468	9.27461	0	ENSBTAG00000052422 (NA)
27	6528036	6528826	8.71884	790
27	6626785	6626790	8.12778	5
28	171810	423244	14.786	251434	ENSBTAG00000033555 (NA), ENSBTAG00000039837 (NA), ENSBTAG00000011707 (NA)
28	510499	510499	9.41481	0
28	512732	512732	9.22111	0
28	516702	516702	9.33151	0
29	165901	307653	8.18064	141752	ENSBTAG00000054019 (NA), ENSBTAG00000046335 (NA)
29	5550894	5550894	8.8264	0

## Sheet: Baoule
Chr	Start	Stop	iHS_max	Length	Gene(s)
9	13910	14592	7.49915	682
9	19250	19250	7.31081	0
9	24553	24553	7.62431	0
9	30280	30280	6.01911	0
9	30405	30436	9.47957	31
9	30590	30590	6.05611	0
9	30763	30790	8.56328	27
9	30872	30872	6.19757	0
9	31005	31131	7.63268	126
9	36657	36657	8.25577	0
9	36893	36954	6.10951	61
9	39488	39488	7.45857	0
9	40346	40439	7.76027	93
9	41393	41393	6.41733	0
9	45103	45238	7.62714	135
9	46443	46443	7.60109	0
9	84678860	84678987	9.1812	127
9	84703084	84703084	7.22487	0
9	84715596	84720400	10.376	4804
9	84720700	84736123	9.77694	15423	ENSBTAG00000038112 (NA)
9	86572133	86573385	6.01957	1252
9	86576654	86576654	6.15139	0
9	86590219	86590219	6.28666	0
9	86594087	86594087	6.17613	0	ENSBTAG00000013454 (TAB2)
9	86594595	86596906	6.20427	2311	ENSBTAG00000013454 (TAB2)
9	86610403	86613869	6.97177	3466	ENSBTAG00000013454 (TAB2)
9	86845084	86849913	6.46536	4829	ENSBTAG00000032024 (KATNA1)
9	86862464	86864750	6.49286	2286	ENSBTAG00000015076 (LATS1)
9	86866854	86868334	7.48258	1480	ENSBTAG00000015076 (LATS1)
9	86877023	86882346	7.35876	5323	ENSBTAG00000015076 (LATS1)
9	86883429	86886596	7.28538	3167	ENSBTAG00000015076 (LATS1)
9	86888057	86900039	6.35586	11982	ENSBTAG00000015076 (LATS1), ENSBTAG00000050728 (NA)
9	86901574	86907933	6.20406	6359	ENSBTAG00000010196 (NUP43)
9	86907974	86908170	6.01426	196	ENSBTAG00000010196 (NUP43)
9	86910857	86912849	6.07199	1992	ENSBTAG00000010196 (NUP43)
9	86913546	86914528	6.04578	982	ENSBTAG00000010196 (NUP43)
9	86915345	86920869	7.44413	5524	ENSBTAG00000010196 (NUP43), ENSBTAG00000010204 (PCMT1)
9	86926609	86930284	6.11408	3675	ENSBTAG00000010204 (PCMT1)
9	86934381	86934381	6.04808	0	ENSBTAG00000010204 (PCMT1)
9	86935663	86936039	6.06081	376	ENSBTAG00000010204 (PCMT1)
9	86936464	86936464	6.04123	0	ENSBTAG00000010204 (PCMT1)
9	86938266	86938266	6.33558	0	ENSBTAG00000010204 (PCMT1)
9	86940511	86940511	6.32505	0	ENSBTAG00000010204 (PCMT1)
9	86942290	86942484	6.34783	194	ENSBTAG00000010204 (PCMT1)
9	86944022	86949267	6.46645	5245	ENSBTAG00000010204 (PCMT1)
9	86949850	86950431	6.30381	581	ENSBTAG00000010204 (PCMT1)
9	86951074	86951084	6.28444	10	ENSBTAG00000010204 (PCMT1)
9	86951487	86951487	6.29719	0	ENSBTAG00000010204 (PCMT1)
9	86955436	86955436	6.34321	0	ENSBTAG00000010204 (PCMT1)
9	86956027	86956027	6.28766	0	ENSBTAG00000010204 (PCMT1)
9	86956685	86958126	6.35474	1441	ENSBTAG00000010204 (PCMT1)
9	86959006	86959107	6.2702	101	ENSBTAG00000010204 (PCMT1)
9	86959345	86962931	6.40048	3586	ENSBTAG00000010204 (PCMT1)
9	86965073	86975719	7.4533	10646	ENSBTAG00000032007 (LRP11)
9	86978294	86989319	7.43972	11025	ENSBTAG00000032007 (LRP11)
9	87048689	87048689	6.5887	0
9	87049235	87049252	8.63685	17
9	87049300	87049300	6.40801	0
9	87050889	87050895	6.82372	6	ENSBTAG00000047902 (ULBP21)
9	87066235	87066235	6.71844	0
9	87074823	87074823	6.4842	0
9	87077033	87077978	6.13449	945
9	87084746	87195343	10.7366	110597	ENSBTAG00000038891 (NA), ENSBTAG00000052230 (NA), ENSBTAG00000024751 (ULBP17)
9	87195747	87197880	6.89851	2133
9	87572543	87575288	6.04508	2745
9	87577536	87581333	6.09425	3797
9	87648618	87664739	6.03599	16121
9	87700664	87707584	6.02016	6920
9	88009906	88011588	6.27176	1682	ENSBTAG00000009846 (MTHFD1L)
9	88016796	88026236	6.31128	9440	ENSBTAG00000009846 (MTHFD1L)
9	88029080	88039670	7.44563	10590	ENSBTAG00000009846 (MTHFD1L)
12	72646854	72647434	6.85994	580
14	13722182	13745777	6.18853	23595
18	50661566	50663729	6.16094	2163
18	50671757	50672284	6.24767	527
18	50719619	50719619	5.99208	0
23	26014017	26014045	6.02898	28	ENSBTAG00000026163 (NA)
26	497168	631496	6.3436	134328
26	46893231	47142891	6.88711	249660	ENSBTAG00000031890 (DOCK1), ENSBTAG00000054311 (NPS)
27	6224368	6234387	7.7957	10019	ENSBTAG00000053889 (LAP)
27	6237508	6265885	9.84149	28377	ENSBTAG00000046937 (NA)
27	6269707	6269707	7.00763	0
27	6279672	6280254	7.37757	582
27	6281567	6281960	7.00429	393
27	6289797	6289912	7.85458	115
27	6440768	6441334	7.04991	566	ENSBTAG00000052422 (NA)
27	6445168	6463493	8.87768	18325	ENSBTAG00000052422 (NA)
27	6574323	6575406	8.44291	1083
27	6580117	6580117	8.43222	0
27	6580536	6586066	9.42704	5530
27	6589007	6589007	7.57456	0
27	6621150	6621179	6.69721	29
27	6637582	6638458	6.84044	876
27	6724653	6724653	6.59595	0
27	6774897	6931985	6.0444	157088	ENSBTAG00000050605 (NA), ENSBTAG00000053456 (defb402), ENSBTAG00000053405 (NA)

## Sheet: Djakkore
Chr	Start	Stop	iHS_max	Length	Gene(s)
1	245692	245765	5.27926	73
1	304404	304617	5.46268	213
1	306531	306531	5.73479	0
1	333220	333230	5.58406	10
1	333321	333850	5.91045	529
1	382767	382767	7.59112	0
1	479248	479248	6.95476	0
1	499887	499941	5.47728	54
1	513523	513523	9.15602	0
1	515935	515935	5.94062	0
1	528374	528374	7.4902	0
1	530809	530809	7.64917	0
1	564184	566073	5.44188	1889
1	571898	571898	5.61806	0
1	574162	574162	5.57221	0
1	581292	581292	5.58069	0
1	602866	602866	5.87183	0
1	603207	603316	6.12965	109
1	604824	604824	5.60175	0
1	609340	609600	6.67912	260
1	619062	619228	5.79644	166
1	623031	623297	6.79502	266
1	630537	630855	5.66092	318	ENSBTAG00000054829 (NA)
1	121953889	121956077	5.29877	2188	ENSBTAG00000022227 (PLSCR2)
1	121957884	121957920	5.3901	36	ENSBTAG00000022227 (PLSCR2)
2	5614836	5619376	5.29612	4540
2	5619597	5619597	5.28534	0
2	5620124	5621814	5.29335	1690
2	5627573	5627573	5.36355	0
2	5631583	5632946	5.31016	1363
2	5634535	5635260	5.30587	725	ENSBTAG00000000266 (NAB1)
2	5637779	5641963	5.3202	4184	ENSBTAG00000000266 (NAB1)
2	5642395	5643390	5.33894	995	ENSBTAG00000000266 (NAB1)
2	5643574	5643574	5.28848	0	ENSBTAG00000000266 (NAB1)
2	5643975	5643993	5.30126	18	ENSBTAG00000000266 (NAB1)
2	5707557	5707557	5.31601	0
2	24586885	24587086	5.44688	201	ENSBTAG00000010118 (HAT1)
2	24589374	24589374	5.44896	0	ENSBTAG00000010118 (HAT1)
2	24589733	24589733	5.44478	0	ENSBTAG00000010118 (HAT1)
2	24594118	24594792	5.50933	674	ENSBTAG00000010118 (HAT1)
2	24595067	24595973	5.58884	906	ENSBTAG00000010118 (HAT1)
2	24600063	24600063	5.46868	0	ENSBTAG00000010118 (HAT1)
2	24600391	24600391	5.5452	0	ENSBTAG00000010118 (HAT1)
2	24602076	24602076	5.55088	0	ENSBTAG00000010118 (HAT1)
2	24603335	24603335	5.63157	0	ENSBTAG00000010118 (HAT1)
2	24603586	24606415	5.89153	2829	ENSBTAG00000010118 (HAT1)
2	24609160	24609312	5.53961	152
2	24612719	24612719	5.57248	0
2	24613557	24616936	5.72148	3379
2	24617453	24617491	5.61271	38
2	24618247	24618536	5.65144	289
2	24624051	24624071	5.47358	20
2	24625395	24629341	5.50618	3946
2	24634405	24634405	5.42061	0
2	24634668	24634783	5.45384	115
2	24635613	24636987	5.60303	1374
2	24639409	24639639	5.47741	230	ENSBTAG00000016762 (SLC25A12)
2	24640008	24642284	5.49238	2276	ENSBTAG00000016762 (SLC25A12)
2	24642901	24645000	5.44193	2099	ENSBTAG00000016762 (SLC25A12)
2	40506250	40516669	5.62384	10419
2	40518044	40537090	5.71888	19046
2	40537729	40545275	5.62438	7546
2	40547551	40548639	5.54472	1088
2	121441922	121441922	5.98109	0
2	121535222	121535222	5.36795	0
2	132704187	132704287	5.84438	100
2	132704477	132704515	5.71226	38
2	132707494	132707494	6.09198	0
3	17378198	17378198	5.61628	0
3	17452820	17452820	5.53701	0
3	20964732	20964732	6.32786	0
3	20965296	20965296	6.73226	0
3	21029695	21029695	5.70567	0
3	21059280	21059414	5.73251	134
3	21091067	21091164	5.29743	97
3	21099854	21099889	6.121	35
3	21107397	21107397	6.29117	0
3	21110376	21110668	5.32966	292
3	21113131	21113154	5.80371	23
3	21114607	21114607	6.76476	0
3	22762846	22762846	5.90311	0	ENSBTAG00000001564 (PDE4DIP)
3	22779448	22779507	5.59767	59	ENSBTAG00000001564 (PDE4DIP)
3	22780942	22780993	5.93213	51	ENSBTAG00000001564 (PDE4DIP)
4	14948290	14949167	5.39333	877
4	31154382	31154382	6.75076	0
4	31156990	31156990	7.80454	0
4	31159140	31161867	10.1701	2727
4	31165071	31165071	9.08136	0
4	31167644	31167644	6.139	0
4	105571847	105571847	6.25677	0
4	105609871	105609871	7.29238	0
4	105617107	105617400	5.62608	293	ENSBTAG00000052008 (NA)
4	105622196	105622197	5.28977	1	ENSBTAG00000052008 (NA)
4	105623276	105623276	5.44503	0	ENSBTAG00000052008 (NA)
4	105625227	105625238	5.4516	11
4	105629488	105629488	6.75036	0	ENSBTAG00000050773 (NA)
4	105629841	105629850	5.3264	9	ENSBTAG00000050773 (NA)
4	105630328	105630352	5.91139	24	ENSBTAG00000050773 (NA)
4	105630639	105630719	9.36419	80	ENSBTAG00000050773 (NA)
4	105712682	105715143	7.21788	2461	ENSBTAG00000049231 (NA)
5	99275059	99275111	7.53576	52
5	102669159	102669159	5.51346	0	ENSBTAG00000050603 (WC1.3)
5	102682436	102684669	6.4867	2233	ENSBTAG00000050603 (WC1.3)
5	102809457	102809457	6.20282	0	ENSBTAG00000049861 (WC1)
5	102817583	102817583	5.5364	0	ENSBTAG00000049861 (WC1)
5	102999887	103021806	7.35191	21919	ENSBTAG00000050749 (NA)
6	3256681	3258200	5.31317	1519
6	3278071	3278137	5.28857	66
6	5507664	5570294	5.80988	62630
6	5879091	5879091	5.86557	0	ENSBTAG00000024888 (PDE5A)
7	8769801	8769819	5.34116	18
7	8771679	8771927	6.03169	248
7	8778993	8779041	5.91749	48
7	8780737	8781107	6.80947	370
7	10171526	10171526	5.67983	0
7	10725086	10725086	5.29626	0
7	10727268	10727268	5.76627	0
7	10730187	10730187	5.38321	0
7	10730473	10730473	6.62131	0
7	10739636	10739711	5.93962	75
7	10741337	10741337	5.28125	0
7	10750705	10750705	6.75355	0
7	10751812	10754378	9.64664	2566
7	10756537	10756614	6.43503	77
7	10759539	10759929	6.39401	390
7	10770200	10770200	8.37922	0	ENSBTAG00000003528 (NA)
7	10849688	10849688	6.62883	0	ENSBTAG00000026148 (NA)
7	10863308	10863308	5.74677	0
7	10911897	10911897	8.94929	0	ENSBTAG00000025908 (NA)
7	110672914	110672914	8.31303	0
8	10222434	10222434	5.42769	0	ENSBTAG00000035084 (FZD3)
8	10227811	10228517	5.28256	706	ENSBTAG00000035084 (FZD3)
8	10231036	10231036	5.27974	0	ENSBTAG00000035084 (FZD3)
8	10236947	10236947	5.48919	0	ENSBTAG00000035084 (FZD3)
8	23238825	23238825	8.32187	0
8	113065668	113065671	7.46033	3
9	24249	25576	6.2611	1327
9	27706	27706	5.40588	0
9	31131	31192	6.89741	61
9	31794	31822	6.44566	28
9	33786	33786	6.65552	0
9	36106	36106	6.93369	0
9	13653164	13653164	5.38007	0
9	70481778	70481778	8.24979	0
9	70481912	70482278	9.1414	366
9	70485778	70485878	8.2119	100
9	70487332	70488514	8.37253	1182
9	70488614	70489053	8.41969	439
9	70490424	70490634	8.44721	210
9	70490675	70490675	8.34785	0
9	70492734	70492734	8.25403	0
9	70493042	70493211	6.84441	169
9	70493745	70493745	6.82525	0
9	70493820	70493821	6.75738	1
9	70494390	70494397	6.79281	7
9	70494509	70494752	6.8352	243
9	70494850	70495276	6.90249	426
9	70495935	70495969	6.77748	34
9	70497157	70497157	7.13942	0
9	70610008	70610031	6.15041	23
9	70610078	70610078	5.55437	0
9	70610375	70610375	5.31173	0
9	70610576	70610576	5.33258	0
9	70611084	70611084	5.33505	0
9	70611147	70611147	5.47404	0
9	70615590	70615590	5.35384	0
9	70617145	70617145	5.34206	0
9	70619875	70619875	5.59257	0
9	70674312	70674312	5.31056	0
9	84682194	84682194	5.35947	0
9	84682418	84682418	5.46037	0
9	84682888	84682888	6.30318	0
9	84709937	84720400	8.10261	10463
9	84720650	84721755	7.05116	1105
9	84726518	84736123	7.82379	9605	ENSBTAG00000038112 (NA)
9	84751751	84753209	5.90813	1458
9	87282974	87282974	5.33697	0
9	87283026	87283026	5.34391	0
9	87284267	87284267	5.34412	0
9	87286927	87286927	5.34469	0
9	87288229	87288229	5.35773	0
9	87288865	87290466	5.3759	1601
9	87296331	87298742	5.51769	2411
9	87298802	87298837	5.31388	35
9	87299201	87300130	5.60934	929
9	87303556	87308416	5.68326	4860	ENSBTAG00000026586 (PPP1R14C)
9	87312247	87312247	5.5621	0	ENSBTAG00000026586 (PPP1R14C)
9	87315831	87315831	5.49955	0	ENSBTAG00000026586 (PPP1R14C)
9	87319004	87319004	5.48656	0	ENSBTAG00000026586 (PPP1R14C)
9	87319374	87319374	5.48711	0	ENSBTAG00000026586 (PPP1R14C)
9	87319920	87320936	5.49933	1016	ENSBTAG00000026586 (PPP1R14C)
9	87321143	87322615	5.28315	1472	ENSBTAG00000026586 (PPP1R14C)
9	87353324	87353324	5.30764	0	ENSBTAG00000026586 (PPP1R14C)
9	87369464	87369800	5.33559	336	ENSBTAG00000026586 (PPP1R14C)
9	87389937	87390902	5.31794	965	ENSBTAG00000026586 (PPP1R14C)
9	87418212	87418829	5.52848	617
9	87418875	87419537	5.50178	662
9	87426442	87429831	5.57766	3389
9	87431432	87433994	5.47134	2562
9	87447165	87453613	5.33899	6448
9	87466518	87466908	5.42699	390	ENSBTAG00000015935 (IYD)
9	87468064	87475207	5.74086	7143	ENSBTAG00000015935 (IYD)
9	87476307	87487204	5.78471	10897	ENSBTAG00000015935 (IYD)
10	341367	344615	6.11588	3248
10	346208	346221	5.42035	13
10	352991	353488	5.8471	497
10	354563	355147	6.86492	584
10	359593	360002	5.31438	409
10	361149	362476	6.16927	1327
10	363506	363506	5.97977	0
10	5042138	5042816	5.39864	678	ENSBTAG00000034998 (SIMC1)
10	22736350	22736350	6.63976	0
10	22742892	22742892	5.3121	0
10	22746381	22746381	6.37358	0
10	22747689	22747689	6.77098	0
10	22749480	22749916	6.2937	436	ENSBTAG00000052267 (NA)
10	22753074	22753074	6.26689	0	ENSBTAG00000054833 (NA)
10	22767387	22767387	5.60344	0	ENSBTAG00000054833 (NA)
10	22784895	22785549	6.10319	654
10	22814313	22814313	5.61357	0
10	22820545	22822145	6.00014	1600	ENSBTAG00000054417 (NA)
10	22893648	22893648	6.99017	0
10	22913585	22913585	6.98492	0
10	22984500	22984534	7.48081	34
10	23002852	23002852	5.43526	0	ENSBTAG00000038544 (NA)
10	23020413	23020413	5.91034	0
10	23036034	23036034	5.28004	0
10	23045337	23045357	5.88783	20
10	23061751	23094399	8.03421	32648	ENSBTAG00000052371 (NA)
10	23283773	23283773	5.85069	0
10	23329710	23330087	7.4033	377
10	23373361	23373376	6.13509	15
10	23374662	23374691	5.98252	29
10	23378712	23378777	5.77221	65
10	23380058	23382225	10.1943	2167
10	23382317	23382317	6.6194	0
10	23388619	23388654	6.02927	35
10	23423488	23423488	5.99246	0
10	23475241	23475241	7.00254	0
10	23585053	23585060	6.66287	7
10	23606344	23606344	5.35573	0
10	23606406	23606436	5.36486	30
10	23655977	23655977	5.55826	0
10	23656087	23656100	5.63739	13
10	23656365	23656365	6.29155	0
10	23657417	23657899	5.82005	482
10	23658002	23658002	6.1299	0
10	23659743	23659744	5.42405	1
10	23659767	23659767	6.49665	0
10	23659861	23659861	6.38626	0
10	23663079	23663079	7.01956	0
10	23667820	23668238	5.91349	418
10	23668468	23668495	5.66068	27
10	23668800	23668800	5.87568	0
10	23669295	23669398	5.52485	103
10	23670389	23670389	5.3319	0
10	23723978	23723978	6.85307	0
10	23741934	23741954	5.93078	20
10	23742624	23742724	5.3856	100
10	23751364	23751416	5.63648	52
10	23753293	23759492	9.21271	6199
10	24900556	24900556	5.47784	0
10	24931748	24931748	6.5906	0
10	24949014	24949014	7.27885	0
10	25033915	25033915	5.56288	0
10	25036788	25041038	6.40633	4250	ENSBTAG00000048302 (NA), ENSBTAG00000052281 (NA)
10	25048120	25052340	8.46795	4220
10	25053319	25053319	5.45007	0
10	25080159	25080159	7.91794	0
10	25083961	25083961	7.66954	0
10	25086701	25091502	8.71793	4801	ENSBTAG00000054115 (NA)
10	25092955	25092955	6.90821	0	ENSBTAG00000054115 (NA)
10	25101857	25101857	6.57658	0	ENSBTAG00000050668 (NA)
10	25112448	25112448	6.59308	0
10	25145527	25145527	7.18499	0
10	25156379	25156469	6.18944	90
10	25157888	25157888	5.62351	0
10	25215424	25215549	5.97903	125
10	25217449	25218518	6.5465	1069
10	70136959	70138740	5.62886	1781
10	70140939	70144198	5.79622	3259
10	70144644	70149597	5.8135	4953
10	70149768	70154058	5.76591	4290
10	70154366	70154366	5.45376	0
10	70154717	70154893	5.50936	176
10	93828701	93828701	5.86088	0
11	105340684	105357391	5.98856	16707	ENSBTAG00000047998 (COL5A1)
12	70190852	70190852	5.76935	0	ENSBTAG00000047383 (NA)
12	70191354	70191354	5.74155	0	ENSBTAG00000047383 (NA)
12	70205310	70205310	7.15868	0	ENSBTAG00000047383 (NA)
12	70216650	70216650	6.54052	0	ENSBTAG00000047383 (NA)
12	70221526	70221526	7.55103	0
12	70338677	70338677	6.19637	0
12	70552338	70552338	6.84182	0	ENSBTAG00000046041 (NA)
12	71215998	71216394	5.50841	396
12	72374523	72374523	5.39314	0
12	72593299	72593299	5.50532	0
12	72628105	72628105	8.31858	0
12	72631820	72631865	5.33583	45
12	72649501	72649501	6.07558	0
12	72649853	72649853	6.25755	0
12	72654542	72654542	5.91744	0
12	72666145	72666388	8.56725	243
12	72673325	72674130	6.67958	805
12	72677111	72677111	6.32795	0
12	72679146	72680238	6.64741	1092
12	72681576	72681576	5.28357	0	ENSBTAG00000023309 (NA)
12	72815163	72815177	6.66809	14	ENSBTAG00000023309 (NA)
12	72836040	72836040	5.485	0	ENSBTAG00000023309 (NA)
12	72842227	72842227	5.73381	0	ENSBTAG00000023309 (NA)
12	72847527	72848215	6.56618	688	ENSBTAG00000023309 (NA)
12	72862098	72864361	5.61706	2263	ENSBTAG00000023309 (NA)
13	345163	345163	6.62229	0
13	346205	346273	6.79292	68
13	346359	346364	6.73706	5
13	350022	350022	5.66408	0
13	352735	352735	5.61663	0
13	352834	352834	5.84435	0
13	353931	353931	6.17432	0
13	482851	482851	5.67102	0
13	484324	484324	8.87172	0
13	485174	485248	7.08578	74
13	487053	487416	5.3475	363
13	10795779	10795779	5.38395	0	ENSBTAG00000023169 (NA)
13	10814189	10814189	7.19264	0	ENSBTAG00000023169 (NA)
13	10859814	10859814	5.78263	0
13	10911026	10925790	7.89347	14764
13	10986852	10986852	6.78179	0
13	11016432	11018726	5.44878	2294
13	11045437	11045437	6.38876	0
13	11088961	11088962	6.20321	1
13	11093637	11093637	5.28807	0
13	41085523	41087386	5.34657	1863
14	13461964	13565313	8.31041	103349
14	13570286	13570295	5.84992	9
14	13617663	13623335	8.49046	5672
14	13629024	13629083	6.27578	59
14	13631218	13632144	8.05158	926
14	13640997	13641205	5.51144	208
14	13642775	13721814	7.78756	79039
14	13745769	13755645	7.91951	9876	ENSBTAG00000052622 (NA), ENSBTAG00000050469 (NA)
14	13806642	13807957	5.32177	1315
14	39728295	39728361	5.42298	66
15	57638	57638	5.35046	0
15	74073	74073	5.89746	0
15	45869298	45869298	7.86768	0
15	45930266	45930266	5.77554	0
15	45980908	45980908	6.16709	0
15	46198109	46198373	7.35	264
15	46198484	46198484	5.76739	0
15	46202851	46202851	5.32172	0
15	46221338	46221338	7.25436	0
15	46233326	46233326	6.02803	0	ENSBTAG00000037937 (NA)
15	46320005	46320005	5.76912	0
15	48646045	48650314	5.99023	4269
15	50902900	50902900	6.08748	0
15	50907140	50907209	5.35333	69
15	83950262	83950262	5.51811	0
16	6073347	6073690	5.28163	343	ENSBTAG00000040409 (NA)
16	6077026	6077026	6.42411	0	ENSBTAG00000040409 (NA)
16	7017716	7017716	5.42948	0
16	7029578	7029962	5.46665	384
16	7189552	7205300	9.62234	15748
16	38697245	38697245	6.63384	0	ENSBTAG00000047256 (NA)
17	40877733	40878974	5.31316	1241
17	40883747	40884233	5.28088	486
17	40884447	40885094	5.27723	647
17	40885582	40885582	5.27673	0
17	40885885	40886760	5.28333	875
17	40897501	40897501	5.27794	0
17	40897661	40897717	5.2767	56
17	40897730	40897889	5.2876	159
17	40898544	40899191	5.29068	647
17	40899617	40900313	5.29437	696
17	40900794	40900808	5.2892	14
17	40901323	40901833	5.34252	510
18	50663338	50663338	6.00131	0
18	50668406	50686624	7.60646	18218
18	50740368	50740368	5.37051	0
18	50741956	50741956	6.86437	0
18	57198774	57213237	9.05998	14463
18	57289304	57289429	5.30823	125	ENSBTAG00000037710 (NA)
18	57297694	57300316	6.20849	2622	ENSBTAG00000037710 (NA)
18	57301333	57301333	7.16234	0	ENSBTAG00000037710 (NA)
18	57302507	57302946	5.34269	439	ENSBTAG00000037710 (NA)
18	62754151	62754155	5.68522	4
18	63579726	63581199	6.8251	1473
18	63613730	63623032	6.82716	9302
18	63643839	63644472	6.39803	633
19	50207575	50207575	7.01285	0	ENSBTAG00000053776 (NA)
20	102575	102575	8.05753	0
20	115902	115902	6.30323	0
20	116800	116800	5.43933	0
20	162721	162721	5.59022	0
21	623387	623450	5.34869	63
21	676856	677162	5.4546	306
21	690012	690012	5.99912	0
21	699223	702623	8.37947	3400
21	32945431	32945435	6.97275	4
21	32983988	32984017	8.82426	29
21	32997739	32997739	5.43579	0
21	33002682	33002766	6.51034	84
22	57821935	57887310	5.79029	65375	ENSBTAG00000011088 (SLC6A6)
22	60760962	60760962	5.29313	0
22	60762648	60762648	5.67451	0
23	7931	10548	6.26219	2617
23	17095	17095	7.93867	0
23	37051	37051	7.40098	0
23	21753058	21753058	6.82694	0
23	21782947	21782984	6.32405	37
23	26061096	26061276	7.53953	180	ENSBTAG00000026163 (NA)
23	26070351	26112125	7.04545	41774	ENSBTAG00000026163 (NA)
23	26271811	26271812	5.83562	1
23	26445035	26445035	5.37017	0
23	26711574	26718713	7.09673	7139
23	26719649	26719738	6.33063	89
23	26725726	26725726	5.61199	0
23	26743137	26743137	6.66331	0
23	26810051	26810185	8.32045	134
23	28546207	28555482	7.06043	9275	ENSBTAG00000019386 (BOLA-NC1)
23	28647361	28647491	6.39505	130
23	28657753	28671244	7.15785	13491	ENSBTAG00000020116 (JSP.1)
23	28671432	28671432	6.10135	0
23	28736240	28736240	5.54689	0
23	28748085	28750038	6.91263	1953
23	30196602	30196740	5.51715	138
23	30243838	30246458	6.51163	2620	ENSBTAG00000051232 (NA), ENSBTAG00000050752 (GPX5)
23	30246496	30246496	5.34501	0	ENSBTAG00000051232 (NA)
23	30248355	30249661	5.37628	1306	ENSBTAG00000051232 (NA)
23	30294095	30294150	5.4752	55	ENSBTAG00000051232 (NA)
25	8739	8739	5.38746	0
25	24191	24191	6.7899	0
25	29967	29967	5.95448	0
25	29986	29986	7.59771	0
26	125564	125642	5.40507	78
26	148997	149177	5.42187	180
26	158250	158250	5.36861	0
26	164469	166132	5.58767	1663
26	178237	179862	5.40034	1625
26	185655	191329	5.48933	5674
26	195977	196504	5.44038	527
26	200979	200979	5.37355	0
26	228117	228117	6.35334	0
26	229678	229678	6.64117	0
26	542084	564255	6.07482	22171
26	584666	584666	6.00776	0
26	587879	587879	5.37907	0
26	606584	610695	5.35866	4111
26	15135944	15135944	5.68572	0
26	43835407	43835407	6.0361	0
26	45743181	45743181	5.28466	0	ENSBTAG00000012444 (ADAM12)
26	45757001	45758181	5.36105	1180	ENSBTAG00000012444 (ADAM12)
26	49642204	49645641	5.43553	3437
26	49650531	49652932	6.12034	2401
26	49652937	49658842	6.32569	5905
26	49679544	49679544	6.22303	0
26	49681113	49681113	6.21465	0
26	49686773	49688989	6.64614	2216
26	49699880	49699951	5.41909	71
26	51133450	51133450	5.49695	0
27	86136	86136	5.71768	0
27	5925559	5927589	6.47236	2030
27	6463493	6465777	5.29627	2284	ENSBTAG00000052422 (NA)
27	6672979	6672979	6.03858	0
27	7209743	7237802	7.05493	28059	ENSBTAG00000053057 (NA)
28	523700	523709	5.3646	9
29	5471282	5520296	6.37746	49014
29	5550877	5564041	7.66574	13164	ENSBTAG00000049159 (NA)
29	5594780	5594799	5.33452	19
29	5661970	5663392	5.81404	1422	ENSBTAG00000054977 (NA)

## Sheet: Kenana
Chr	Start	Stop	iHS_max	Length	Gene(s)
1	495954	495954	5.89335	0
1	513539	513539	5.78885	0
1	528374	528374	5.38071	0
1	556129	556329	4.96685	200
1	559406	559406	5.10776	0
1	155707859	155754256	5.20167	46397
1	157982572	157982572	5.26359	0
1	158069807	158071802	5.81477	1995
2	55279039	55279039	4.97359	0
2	55283600	55283600	4.97136	0
2	55286274	55286755	5.04341	481
2	132603503	132603503	6.02352	0	ENSBTAG00000050719 (PLA2G2D1)
2	132610411	132610411	6.12572	0
2	132615187	132615217	6.18731	30
2	132618675	132618685	5.78651	10
2	132621310	132622633	5.79244	1323
2	132624036	132624036	5.72153	0
2	132624754	132624754	5.69532	0
2	132627068	132627068	5.71705	0
2	132627285	132627959	5.73487	674
2	132628382	132628463	4.97779	81
2	132630274	132630430	5.69768	156	ENSBTAG00000039122 (PLA2G5)
2	132630458	132630766	4.94468	308	ENSBTAG00000039122 (PLA2G5)
2	132630938	132633583	5.74567	2645	ENSBTAG00000039122 (PLA2G5)
2	132633891	132634497	5.67799	606	ENSBTAG00000039122 (PLA2G5)
2	132634870	132634870	5.60975	0	ENSBTAG00000039122 (PLA2G5)
2	132635024	132635487	5.67498	463	ENSBTAG00000039122 (PLA2G5)
2	132636027	132636027	5.66945	0	ENSBTAG00000039122 (PLA2G5)
2	132637163	132637425	5.7416	262	ENSBTAG00000039122 (PLA2G5)
2	132641359	132641359	5.38594	0	ENSBTAG00000039122 (PLA2G5)
2	132645079	132645079	5.75552	0	ENSBTAG00000039122 (PLA2G5)
2	132649459	132649493	5.88688	34	ENSBTAG00000039122 (PLA2G5)
2	132651247	132651760	5.48302	513	ENSBTAG00000039122 (PLA2G5)
2	132652916	132653303	6.0131	387	ENSBTAG00000039122 (PLA2G5)
2	132657302	132657699	5.95396	397	ENSBTAG00000039122 (PLA2G5)
2	132659950	132660548	5.86363	598	ENSBTAG00000039122 (PLA2G5)
2	132660945	132660945	5.44158	0	ENSBTAG00000039122 (PLA2G5)
2	132666794	132668374	5.89124	1580
2	132668852	132669223	5.8005	371
2	132669872	132670446	5.66893	574
2	132672223	132672352	5.78765	129
2	132673246	132673593	5.69487	347
2	132673811	132674192	5.68252	381
2	132674397	132674551	5.66593	154
2	132674564	132674564	5.65542	0
2	132675015	132675015	5.66409	0
2	132675406	132675406	5.66194	0
2	132675793	132675793	5.66747	0
2	132675867	132675867	5.6569	0
2	132675932	132675932	5.66255	0
2	132676369	132676369	5.66785	0
2	132676620	132676620	5.65666	0
2	132676746	132676865	5.67304	119
2	132677066	132677066	5.66903	0
2	132677691	132677845	5.66821	154
2	132678171	132678415	5.67303	244
2	132678512	132678870	5.68859	358
2	132678962	132678962	5.67738	0
2	132679358	132679358	5.69895	0
2	132680045	132680066	5.6778	21
2	132680305	132680305	5.67767	0
2	132680423	132680960	5.70324	537
2	132681030	132681636	5.81163	606
2	132682013	132683219	5.37371	1206
2	132683244	132683244	5.31646	0
2	132685117	132685516	5.5051	399
2	132687396	132687396	5.04088	0
2	132687766	132687766	5.06396	0
2	132693157	132693184	5.46559	27
2	132700743	132700743	5.43786	0	ENSBTAG00000048919 (NA)
2	132701662	132701673	5.31088	11	ENSBTAG00000048919 (NA)
3	8823060	8832820	4.9764	9760
3	11725481	11734576	5.83059	9095
3	11754709	11758309	4.98908	3600
3	11972707	11972707	5.48834	0
3	20974435	20974435	6.14114	0
3	21004619	21004619	5.58143	0
3	21019829	21019928	7.44963	99
3	21091067	21091067	6.51038	0
3	21093843	21093843	6.92784	0
3	31992221	31992534	4.98013	313
4	31155837	31155837	5.13834	0
4	31156990	31156990	7.30109	0
4	31157022	31157022	5.03194	0
4	31159140	31161867	8.707	2727
4	31165071	31165071	8.38397	0
4	105574314	105574333	6.01871	19
4	105598886	105599094	5.27312	208	ENSBTAG00000053682 (NA)
4	105602375	105602375	6.2687	0
4	105603986	105604030	4.9907	44
4	105604061	105604061	5.05879	0
4	105604855	105604895	6.1436	40
4	105605112	105605112	5.28592	0
4	105627667	105627678	6.76622	11
4	105629496	105629618	5.34533	122	ENSBTAG00000050773 (NA)
4	105629658	105629717	5.59984	59	ENSBTAG00000050773 (NA)
4	105648328	105651965	5.98903	3637
4	105674920	105674920	8.10829	0
4	105693461	105693470	6.68549	9
5	47862758	47862758	5.16304	0	ENSBTAG00000044118 (HMGA2)
5	47872551	47874240	5.16304	1689	ENSBTAG00000044118 (HMGA2)
5	47882667	47882667	5.16304	0	ENSBTAG00000044118 (HMGA2)
5	47884895	47887233	5.16304	2338	ENSBTAG00000044118 (HMGA2)
5	47896863	47896863	5.16304	0	ENSBTAG00000044118 (HMGA2)
5	47899483	47899483	5.16304	0	ENSBTAG00000044118 (HMGA2)
5	69738585	69745788	4.94681	7203	ENSBTAG00000004781 (POLR3B)
5	69747116	69748954	4.91857	1838	ENSBTAG00000004781 (POLR3B)
5	69750268	69751112	4.9176	844	ENSBTAG00000004781 (POLR3B)
5	69752209	69755221	4.91708	3012	ENSBTAG00000004781 (POLR3B)
5	69756296	69761936	4.9166	5640	ENSBTAG00000004781 (POLR3B)
5	69763294	69766319	4.91654	3025	ENSBTAG00000004781 (POLR3B)
5	69766867	69783939	4.94027	17072	ENSBTAG00000004781 (POLR3B)
5	69784748	69793692	4.93556	8944	ENSBTAG00000004781 (POLR3B)
5	69797192	69797192	4.93394	0	ENSBTAG00000004781 (POLR3B)
5	101990934	102000563	6.25146	9629
5	102012628	102043213	7.9633	30585	ENSBTAG00000051330 (WC-7)
5	102649744	102649815	5.05128	71	ENSBTAG00000050603 (WC1.3)
5	102660046	102660132	6.3329	86	ENSBTAG00000050603 (WC1.3)
5	102684669	102684669	5.00562	0	ENSBTAG00000050603 (WC1.3)
5	102689276	102689276	5.26339	0	ENSBTAG00000050603 (WC1.3)
5	102823621	102823621	5.56507	0
5	103010295	103010295	5.48175	0
5	118111761	118112523	5.37532	762
5	118114726	118119504	5.73347	4778
6	5878709	5879091	5.43385	382	ENSBTAG00000024888 (PDE5A)
6	16359454	16359454	5.15593	0
6	85652370	85652808	4.93503	438	ENSBTAG00000039787 (CSN3)
6	113076574	113076574	5.56046	0	ENSBTAG00000019584 (NA)
7	8771679	8771927	5.0239	248
7	10717573	10717632	6.19653	59
7	10717643	10718650	5.35357	1007
7	10718801	10719714	5.13183	913
7	10761922	10761922	5.79359	0
7	10762605	10762668	5.11324	63	ENSBTAG00000003528 (NA)
7	10770200	10770200	8.76776	0	ENSBTAG00000003528 (NA)
7	10847458	10847458	7.07787	0	ENSBTAG00000026148 (NA)
7	10863306	10863308	5.58915	2
7	10913845	10913880	5.86623	35	ENSBTAG00000025908 (NA)
8	7604199	7604315	5.23744	116	ENSBTAG00000012432 (FDFT1)
8	7608342	7608455	5.14831	113	ENSBTAG00000012432 (FDFT1)
8	7608913	7611627	5.13619	2714	ENSBTAG00000012432 (FDFT1)
8	7614565	7614575	5.08752	10	ENSBTAG00000012432 (FDFT1)
8	7615106	7615886	5.10628	780	ENSBTAG00000012432 (FDFT1)
8	7616233	7616702	5.11658	469	ENSBTAG00000012432 (FDFT1)
8	7618089	7622785	5.19741	4696
8	7623382	7623382	5.12743	0
8	7624344	7625827	5.14155	1483
8	7627882	7628340	5.12741	458	ENSBTAG00000004769 (NEIL2)
8	7629850	7631719	5.20271	1869	ENSBTAG00000004769 (NEIL2)
8	10212920	10213398	6.36906	478	ENSBTAG00000035084 (FZD3)
8	23129378	23130546	5.16438	1168
8	23142296	23142296	5.2058	0
8	23144208	23146337	5.11584	2129
8	23151189	23151255	5.35342	66
8	23152744	23152744	5.40196	0
8	23161684	23161684	5.50466	0
8	23171241	23171241	5.59525	0
8	23238825	23242097	8.851	3272
8	23252261	23252564	7.56801	303
8	23254079	23254084	5.06261	5
8	23275319	23275319	6.99947	0
8	57764378	57770327	5.17137	5949
8	57772171	57834425	5.51466	62254
8	57834917	57835017	5.41267	100
8	57837474	57837474	5.38688	0	ENSBTAG00000005667 (NA)
8	57840253	57840307	5.40038	54
8	57842243	57842243	5.38703	0
8	57843165	57843165	5.38847	0
8	57845782	57845782	5.07943	0
8	57847325	57847325	5.16309	0
8	57850349	57850977	5.1484	628
8	57852821	57852821	5.16734	0
8	57859224	57859765	5.1532	541
8	57861050	57861051	5.09077	1
8	57864579	57864690	5.31493	111
8	57869339	57869643	4.98899	304
8	57869869	57870519	4.98204	650
8	57871406	57871406	4.98005	0
8	57875908	57876596	4.98044	688
8	57886071	57886099	4.97855	28
8	57887290	57887623	4.97158	333
8	57887931	57888779	4.97927	848
8	57891332	57900231	5.38027	8899
8	70322790	70322790	5.77475	0
8	70334581	70334581	7.87512	0
8	113054601	113054626	5.81432	25
9	16433	16433	5.1219	0
9	19022	19483	5.42423	461
9	20637	23367	6.15984	2730
9	31178	31192	5.2325	14
9	35840	36710	6.1166	870
9	10594353	10664729	5.15819	70376	ENSBTAG00000048046 (NA)
9	84682386	84682386	5.14333	0
9	87184552	87184552	7.17137	0
10	338971	338971	6.42805	0
10	345889	345889	5.62041	0
10	346253	346263	5.64193	10
10	352991	352991	5.949	0
10	353993	353993	6.41436	0
10	361178	362138	5.12894	960
10	377693	378254	5.07878	561
10	22749480	22749480	5.95358	0	ENSBTAG00000052267 (NA)
10	22754377	22754415	4.99632	38	ENSBTAG00000054833 (NA)
10	22768865	22768865	4.92166	0	ENSBTAG00000054833 (NA)
10	22779616	22779616	5.07468	0	ENSBTAG00000054833 (NA)
10	22785286	22785546	5.14676	260
10	22822245	22822245	5.04164	0
10	22980981	22980981	5.82519	0
10	23004524	23007197	8.29735	2673	ENSBTAG00000038544 (NA)
10	23008367	23008367	5.43248	0	ENSBTAG00000038544 (NA)
10	23012108	23012163	5.61531	55	ENSBTAG00000038544 (NA)
10	23012935	23012971	6.92455	36
10	23016944	23017971	7.29047	1027
10	23040479	23045357	6.45445	4878
10	23373654	23373654	5.26407	0
10	23374746	23374746	5.16829	0
10	23380058	23380058	6.95575	0
10	23423488	23423488	6.20791	0
10	23475241	23475241	7.44332	0
10	23510268	23510290	5.27213	22
10	23591550	23592495	7.85105	945
10	23606344	23606344	5.01015	0
10	23606406	23606436	5.03584	30
10	23607042	23607042	5.11113	0
10	23651859	23651971	5.59896	112
10	23657417	23657981	6.80391	564
10	23659886	23659886	5.17447	0
10	23661061	23661061	5.26108	0
10	23667827	23668242	5.27686	415
10	23670389	23670389	5.19331	0
10	23671100	23671181	5.23292	81
10	23671807	23671919	5.19119	112
10	23673889	23673889	6.71844	0
10	23689849	23690207	5.42334	358
10	23695267	23695267	5.34805	0
10	23696045	23696045	5.90709	0
10	23698645	23698645	7.15662	0	ENSBTAG00000048236 (TRAV24)
10	23745034	23745099	5.02877	65
10	24872621	24872621	5.05012	0	ENSBTAG00000050533 (NA)
10	24931748	24931748	6.36315	0
10	25028799	25028799	5.87187	0
10	25041025	25041038	5.3611	13	ENSBTAG00000052281 (NA)
10	25052239	25052239	6.58226	0
10	25053899	25053899	5.00948	0
10	25062201	25062201	5.887	0
10	25063067	25063212	5.55633	145
10	25075266	25080159	6.41774	4893	ENSBTAG00000054224 (NA)
10	25083961	25083961	5.5201	0
10	25086701	25091502	9.27732	4801	ENSBTAG00000054115 (NA)
10	25092934	25092934	6.69935	0	ENSBTAG00000054115 (NA)
10	25101772	25101778	7.85119	6	ENSBTAG00000050668 (NA)
10	25155414	25155414	5.37647	0
10	25156100	25156100	6.30264	0
10	25158778	25158794	4.97945	16
10	25165531	25165986	4.97029	455
10	25200674	25201012	5.00774	338
10	25225013	25228880	5.75058	3867
10	25231851	25231989	5.71406	138
10	25280039	25280039	5.06001	0
10	25290344	25290344	6.30995	0
10	25311084	25311084	8.98877	0
11	47218458	47219212	5.86658	754
12	70150837	70150837	5.01293	0	ENSBTAG00000047383 (NA)
12	70226879	70229469	5.67325	2590
12	70537612	70552338	5.06979	14726	ENSBTAG00000046041 (NA)
12	70709464	70709464	5.68079	0
12	71162896	71165024	5.78468	2128
12	71246493	71246493	5.08879	0
12	71246653	71246653	4.9521	0
12	72593165	72593293	8.50229	128
12	72596203	72597077	11.2819	874
12	72631865	72647340	11.2735	15475
12	72649853	72649879	6.29769	26
12	72650252	72650252	5.45127	0
12	72651307	72651316	5.33646	9
12	72652234	72652353	6.06394	119
12	72652928	72652928	5.18454	0
12	72653028	72653069	5.83425	41
12	72653663	72653997	7.72277	334
12	72657070	72657108	5.83422	38
12	72663538	72663538	6.58118	0
12	72665729	72666200	7.14879	471
12	72667348	72667357	5.0754	9
12	72690398	72690618	5.76494	220	ENSBTAG00000023309 (NA)
12	72691408	72691585	5.41373	177	ENSBTAG00000023309 (NA)
12	72691690	72691718	4.92717	28	ENSBTAG00000023309 (NA)
12	72795063	72795257	7.27456	194	ENSBTAG00000023309 (NA)
12	72811162	72811242	4.95802	80	ENSBTAG00000023309 (NA)
12	72811533	72811533	5.29066	0	ENSBTAG00000023309 (NA)
12	72833793	72833793	4.93019	0	ENSBTAG00000023309 (NA)
12	72849445	72849677	5.12762	232	ENSBTAG00000023309 (NA)
13	328463	329162	5.82058	699
13	333894	334400	6.82816	506
13	336806	336806	5.28207	0
13	338204	338204	5.42003	0
13	341207	341772	6.31426	565
13	349475	349475	6.28109	0
13	350022	350022	6.16582	0
13	350132	350132	5.32443	0
13	350882	351563	5.87196	681
13	352735	352735	4.92544	0
13	352834	352834	5.60683	0
13	353475	353475	5.55223	0
13	353931	353931	6.32896	0
13	10795576	10795687	5.44863	111	ENSBTAG00000023169 (NA)
13	10809766	10809766	6.03111	0	ENSBTAG00000023169 (NA)
13	10813987	10814189	7.28442	202	ENSBTAG00000023169 (NA)
13	10830413	10830413	5.62795	0	ENSBTAG00000017012 (NA)
13	10922186	10927931	6.1362	5745
13	10986737	10987277	6.99765	540
13	10988246	10990521	6.51838	2275
13	11016432	11016432	5.10562	0
14	13461964	13550557	10.2978	88593
14	13588990	13588990	5.92201	0
14	13610030	13610030	6.65202	0
14	13613708	13613750	5.38005	42
14	13614561	13614572	5.2415	11
14	13623335	13625659	5.25027	2324
14	13626064	13626064	5.20171	0
14	13626094	13626145	5.14682	51
14	13642903	13745769	9.57997	102866
14	13746350	13748713	8.1465	2363
14	13806680	13807909	5.58233	1229
15	1045084	1045084	5.26341	0
15	14682418	14682500	5.01409	82
15	45930266	45930311	5.86728	45
15	45980927	45980927	5.12439	0
15	46221338	46221433	8.24568	95
15	46262736	46267885	6.16187	5149
15	47198930	47199116	5.11794	186
15	47199474	47199689	5.132	215
15	47213114	47213727	5.01403	613	ENSBTAG00000038452 (NA)
15	47214704	47214704	4.98931	0
15	47215148	47215148	4.99303	0
15	47302394	47311161	5.87111	8767
15	47462919	47462936	5.61901	17	ENSBTAG00000054683 (NA)
15	47464433	47464433	5.14012	0	ENSBTAG00000054683 (NA)
15	47466449	47466449	5.36264	0
15	47495904	47495904	5.10311	0
15	49228566	49228753	5.024	187
15	49229775	49229867	4.96292	92
15	49230009	49230009	4.96057	0
15	49230076	49230076	4.92018	0
15	49230134	49231337	5.55803	1203
15	49231410	49231456	5.65286	46
15	49231507	49231507	5.64838	0
15	49231643	49231751	5.66489	108
15	49250073	49250073	6.96864	0
15	49972195	49972195	5.26601	0
15	49991573	49992897	5.25826	1324	ENSBTAG00000051323 (NA)
15	83944971	83944971	6.40474	0
15	83950248	83950262	6.28527	14
16	1895258	1969303	6.09072	74045	ENSBTAG00000008132 (SOX13), ENSBTAG00000018509 (ETNK2), ENSBTAG00000021333 (REN), ENSBTAG00000021200 (KISS1), ENSBTAG00000010177 (GOLT1A)
17	45418043	45418052	5.02383	9
17	45421905	45421905	5.01502	0
17	45427394	45427472	5.2215	78
17	45434479	45434479	5.15585	0
17	45435579	45435637	5.13881	58
17	45437030	45437664	5.06834	634
17	45438053	45438053	5.05094	0
17	45448444	45452962	5.12279	4518
17	45455014	45461040	4.97837	6026
17	53217518	53351651	5.07592	134133	ENSBTAG00000004189 (MLXIP), ENSBTAG00000032517 (BCL7A), ENSBTAG00000004187 (WDR66)
17	53351985	53452966	5.09443	100981	ENSBTAG00000004187 (WDR66), ENSBTAG00000004179 (PSMD9)
17	70795624	70795645	5.37148	21	ENSBTAG00000053980 (NA)
18	50663713	50663713	5.26744	0
18	50668896	50672284	7.02352	3388
18	50686691	50686843	5.1292	152
18	57195461	57196232	5.26998	771
18	57212847	57212978	5.05705	131
18	57279250	57279596	5.22353	346	ENSBTAG00000037710 (NA)
18	57284701	57284810	5.03331	109	ENSBTAG00000037710 (NA)
18	57289304	57289409	4.96706	105	ENSBTAG00000037710 (NA)
18	57297694	57297694	4.98203	0	ENSBTAG00000037710 (NA)
18	57300306	57300306	4.95371	0	ENSBTAG00000037710 (NA)
18	57310581	57310619	5.26788	38	ENSBTAG00000037710 (NA)
18	57322682	57323959	5.38884	1277	ENSBTAG00000037710 (NA)
18	57335351	57335417	5.05852	66	ENSBTAG00000037710 (NA)
18	57339142	57339186	4.93203	44	ENSBTAG00000037710 (NA)
18	61440790	61440790	5.0154	0
18	63578665	63578665	6.2804	0
18	63605292	63605292	6.35722	0
18	63607492	63623015	7.37899	15523
20	103279	103279	6.17587	0
20	121168	121168	5.73364	0
20	140554	142029	6.9651	1475
20	20979033	21020314	5.06035	41281
21	393828	416039	6.80534	22211	ENSBTAG00000053635 (NA)
21	424452	424765	5.19623	313
21	425634	425634	5.3192	0
21	437259	437748	5.22201	489
21	634074	634074	5.07807	0
21	679190	679490	5.37134	300
21	684013	684221	5.19675	208
21	687737	687737	6.76933	0
21	698969	698969	5.26748	0
21	702623	702623	9.37004	0
21	725366	725366	7.1004	0
21	725391	725540	5.33329	149
21	728644	728644	6.83508	0
21	19989951	19989951	6.16483	0
21	19997926	19997926	5.13142	0
21	32915532	32919333	8.6982	3801
21	32919371	32919564	5.0551	193
21	32936560	32936672	6.28823	112
21	32945431	32945587	8.80618	156
21	32947407	32947407	5.36157	0
21	32952063	32952063	6.33919	0
21	32983987	32983987	9.72137	0
21	32984281	32984281	5.14218	0
21	32994693	32995347	5.16263	654
21	33002682	33002766	7.43755	84
21	34823399	34823399	8.62467	0
21	65757833	65767807	5.78404	9974
21	65767946	65767946	5.78775	0
22	60525309	60525309	5.14176	0	ENSBTAG00000005617 (SLC41A3)
23	7921	7921	5.62117	0
23	17095	17095	6.37316	0
23	28349	28349	7.4657	0
23	51493	51493	5.13933	0
23	26037332	26061365	6.99607	24033	ENSBTAG00000026163 (NA)
23	26681474	26711574	6.20753	30100
23	28546207	28558190	7.64581	11983	ENSBTAG00000019386 (BOLA-NC1)
23	28558696	28558696	5.25988	0
23	28560759	28560759	5.09302	0
23	28647458	28647491	6.29622	33
23	28671243	28671247	6.70365	4
23	28726555	28730315	6.98051	3760
23	28736244	28739521	5.51332	3277
23	28748064	28748064	5.76976	0
23	28902569	28909864	5.0676	7295	ENSBTAG00000052499 (RNF39)
24	3820	3820	4.96643	0
24	3951	4066	5.06552	115
24	4425	4577	4.94676	152
25	30054	30931	6.02975	877
25	33536	33536	5.46594	0
26	14966018	14971198	5.283	5180	ENSBTAG00000000447 (FRA10AC1)
26	22768765	22795873	5.08509	27108	ENSBTAG00000005780 (LDB1), ENSBTAG00000007427 (PPRC1)
26	22796881	22797705	5.01553	824	ENSBTAG00000007427 (PPRC1)
26	22838318	22838360	5.13863	42
26	22839830	22841998	5.14503	2168
26	22845795	22845795	5.16589	0
26	22863786	22863786	4.97015	0
26	22890818	22892907	5.02714	2089	ENSBTAG00000006014 (GBF1)
26	22969978	22969978	4.93911	0	ENSBTAG00000006014 (GBF1)
26	22991618	22993766	4.95022	2148	ENSBTAG00000006014 (GBF1)
26	23005957	23005957	5.25049	0	ENSBTAG00000006014 (GBF1)
26	23014437	23014437	5.40729	0
27	26049	41728	7.61697	15679
27	76240	76240	6.35835	0
27	5927922	5927922	7.50888	0
27	5929135	5929135	6.74959	0
27	6338578	6338578	4.99647	0
27	6354423	6355852	5.24268	1429
27	6432423	6432583	5.57812	160	ENSBTAG00000052422 (NA), ENSBTAG00000050419 (NA)
27	6445168	6455908	5.43288	10740	ENSBTAG00000052422 (NA)
27	6463493	6463493	7.18049	0	ENSBTAG00000052422 (NA)
27	6517965	6529356	7.12183	11391
27	6574323	6579143	6.73248	4820	ENSBTAG00000053327 (NA)
27	6649677	6649677	5.57453	0
28	487000	487000	8.0221	0
28	489404	490017	8.77931	613
28	491820	491843	7.06116	23
28	517136	517146	6.95957	10
28	521026	521026	5.10799	0
28	11081945	11081945	5.23776	0
29	57789	57789	6.72125	0
29	62418	187512	8.89188	125094
29	208252	303496	8.26564	95244	ENSBTAG00000054019 (NA), ENSBTAG00000046335 (NA)
29	313645	331778	5.61585	18133
29	389778	422159	5.42784	32381
29	5471329	5471329	6.58318	0
29	5549202	5549202	8.26652	0
29	5570797	5573901	6.26874	3104
29	5706365	5706365	6.36034	0
29	5726432	5726432	5.48039	0

## Sheet: Ndama
Chr	Start	Stop	iHS_max	Length	Gene(s)
1	80936897	80938546	5.40895	1649	ENSBTAG00000005091 (DGKG)
1	81004294	81004294	5.46307	0	ENSBTAG00000005091 (DGKG)
2	120075256	120252333	5.39048	177077	ENSBTAG00000004519 (ALPI), ENSBTAG00000012363 (NA), ENSBTAG00000021050 (ECEL1), ENSBTAG00000048397 (PRSS56), ENSBTAG00000011390 (CHRND), ENSBTAG00000045943 (CHRNG), ENSBTAG00000010598 (EIF4E2)
2	120589971	120589971	5.35846	0	ENSBTAG00000020548 (AZIN2)
2	120652575	120652575	5.47335	0
3	4557553	4557553	5.64722	0
3	11716837	11716977	5.81549	140	ENSBTAG00000038426 (CD1B)
3	11718203	11719001	6.38501	798
3	11754251	11754251	7.36289	0
3	11773562	11777531	6.44331	3969
3	11777545	11778157	6.07776	612
3	11789544	11795266	5.47589	5722
3	11803298	11806892	5.35543	3594
3	11825811	11847108	6.38556	21297
3	11847156	11847156	5.49805	0
3	11847600	11847600	5.50786	0
3	11847953	11847953	5.59572	0
3	17450801	17451838	7.41763	1037
3	17453558	17454021	7.90854	463
3	17456914	17457669	7.04127	755
3	21048665	21050383	7.1562	1718
3	21086187	21086187	5.91212	0
3	21087692	21090579	6.65508	2887
3	21091525	21095312	8.24767	3787
3	22735819	22735819	5.52208	0
3	119466604	119466604	5.30778	0
4	56845253	56845253	5.48285	0	ENSBTAG00000004398 (IMMP2L)
4	105652098	105653229	5.52267	1131	ENSBTAG00000050745 (NA)
5	74538518	74677733	5.28161	139215	ENSBTAG00000039524 (NA), ENSBTAG00000038652 (NA), ENSBTAG00000040244 (APOL3), ENSBTAG00000012192 (NA)
5	74677918	74692246	5.5529	14328
5	102062941	102072130	6.47353	9189	ENSBTAG00000051330 (WC-7)
5	102797539	102798348	5.38747	809	ENSBTAG00000049861 (WC1)
6	12378431	12378526	5.28867	95	ENSBTAG00000048956 (NA)
6	12388177	12388249	5.28615	72	ENSBTAG00000048956 (NA)
9	36657	36692	5.71906	35
10	360596	361082	6.1625	486
10	362500	362500	6.04593	0
10	381723	381723	5.41798	0
10	23380049	23380099	5.67471	50
10	23423488	23423808	5.44347	320
10	23423958	23475241	6.11882	51283	ENSBTAG00000052011 (NA)
10	23658002	23658028	5.33703	26
10	25035506	25038051	5.30897	2545	ENSBTAG00000048302 (NA)
10	25075304	25075304	5.65599	0
10	25086810	25091502	6.02143	4692	ENSBTAG00000054115 (NA)
10	25134777	25134777	5.36812	0
10	25148918	25150535	5.34154	1617	ENSBTAG00000054698 (NA)
11	26570577	26576068	5.59491	5491
11	82857019	82876430	6.02651	19411	ENSBTAG00000014081 (NBAS), ENSBTAG00000022142 (SCGB1C1), ENSBTAG00000001730 (ODF3), ENSBTAG00000001744 (BET1L), ENSBTAG00000002042 (RIC8A)
12	22277970	22280712	5.47804	2742
12	22281194	22283400	5.37046	2206
12	22283592	22296450	5.91836	12858
12	22297527	22297594	5.36063	67
12	22305105	22316194	5.37444	11089
12	29912265	30012070	5.39855	99805	ENSBTAG00000033386 (TEX26), ENSBTAG00000008271 (MEDAG)
12	50268733	50311432	6.5353	42699
12	70229654	70233528	6.02816	3874
12	70235911	70240089	6.07928	4178
12	70242505	70254786	7.56555	12281
12	70332728	70333066	6.12683	338
12	72597077	72597077	5.79719	0
12	72631858	72647464	5.52098	15606
12	72655326	72655420	5.50265	94
12	72657070	72657108	5.57532	38
12	72672520	72672935	5.71657	415
12	72674040	72674043	6.42501	3
12	72674823	72674823	5.55816	0
12	72675442	72675442	7.4519	0
12	72794906	72795257	6.75588	351	ENSBTAG00000023309 (NA)
12	72820220	72820253	5.58113	33	ENSBTAG00000023309 (NA)
12	72862098	72864417	6.45269	2319	ENSBTAG00000023309 (NA)
12	72864778	72864914	5.97527	136	ENSBTAG00000023309 (NA)
12	72872576	72874673	5.63355	2097	ENSBTAG00000023309 (NA)
13	15542868	15650725	5.63505	107857
13	15651002	15674294	5.40098	23292
14	13631218	13632144	6.0822	926
14	13721814	13722182	6.32972	368
14	13747750	13747750	5.56907	0
16	7147800	7147800	5.5649	0
16	7161448	7161777	5.5071	329
16	20391120	20391242	5.46112	122
16	27328343	27449293	6.32185	120950	ENSBTAG00000019538 (FBXO28), ENSBTAG00000012705 (DEGS1), ENSBTAG00000006718 (NVL)
16	27453222	27457606	5.34063	4384	ENSBTAG00000006718 (NVL)
18	57212535	57212837	6.87275	302
20	100510	100510	5.74567	0
21	33002682	33002682	5.70272	0
23	10548	10548	5.47845	0
23	21753069	21753120	5.51374	51
23	21753244	21753269	6.21205	25
23	26061096	26061276	5.68888	180	ENSBTAG00000026163 (NA)
23	26070351	26071394	5.59425	1043	ENSBTAG00000026163 (NA)
23	28643151	28643586	7.13411	435
23	28643609	28643615	6.81324	6
28	484280	484280	5.51016	0
28	2909455	2928314	5.4722	18859
28	2931244	2976321	5.54313	45077	ENSBTAG00000025021 (FMN2)
28	24837283	24850381	5.59771	13098	ENSBTAG00000002620 (DNA2)
29	29966	58944	5.84891	28978
29	60695	340523	7.62871	279828	ENSBTAG00000054019 (NA), ENSBTAG00000046335 (NA)
29	5471321	5471329	6.10764	8
29	5549075	5549196	6.74381	121
29	5570797	5570797	5.78387	0
29	5615771	5615771	7.1808	0	ENSBTAG00000053102 (NA)
29	5620877	5620877	8.90018	0	ENSBTAG00000053102 (NA)
29	5691581	5691687	5.91016	106
29	5691837	5691837	5.82912	0
29	5691899	5691899	6.05816	0
29	5692116	5692255	6.81005	139
29	5692395	5692541	6.201	146
29	5692607	5692607	5.85927	0
29	5692616	5692690	5.51396	74
29	5692719	5692719	5.61526	0
29	5693963	5694458	6.47394	495
29	5695486	5695900	7.63368	414
29	5696137	5696137	5.73934	0
29	5700805	5700951	5.88188	146
29	5711764	5714493	5.35995	2729	ENSBTAG00000049646 (NA)
29	5725381	5725385	5.52272	4
29	5745609	5745980	6.86395	371
29	5746729	5747396	6.16533	667
29	5750903	5750903	7.75507	0
29	5757322	5757322	6.50989	0
29	5758153	5758153	5.80513	0
29	5758378	5758378	7.52113	0
29	5758617	5758640	7.28578	23
29	5758718	5758718	5.77613	0
29	5759168	5759168	5.95446	0
29	5759726	5759726	6.83409	0
29	5760329	5760329	7.89526	0
29	5760866	5761013	5.47152	147
29	5765799	5766361	5.47787	562
29	5767497	5767607	5.52913	110

## Sheet: Ogaden
Chr	Start	Stop	iHS_max	Length	Gene(s)
1	411242	411242	5.59458	0
1	513600	513600	8.76357	0
1	546972	549118	5.61469	2146
1	553723	561550	7.68274	7827
1	563752	563752	6.96335	0
1	604240	604240	4.90587	0
1	604765	604824	5.44379	59
1	605485	605485	5.39298	0
1	605767	605776	4.99612	9
1	608500	608500	5.67565	0
1	623031	623031	4.9323	0
1	720773	722596	5.64771	1823
1	725062	725131	5.26826	69
1	725158	725210	5.25665	52
1	725218	725225	5.29928	7
1	725576	725576	5.39149	0
1	726770	727229	5.32698	459
1	727264	728456	5.39562	1192
1	728574	729022	4.84369	448
1	730234	736961	6.52837	6727
1	737536	740077	5.99389	2541
1	740378	740378	5.62379	0
1	740478	740690	5.63485	212
1	740875	740875	4.97351	0
1	144496068	144496068	5.45551	0	ENSBTAG00000018607 (TSPEAR)
1	144500159	144500159	6.84223	0	ENSBTAG00000018607 (TSPEAR)
1	157982572	157982572	4.97076	0
2	127091210	127097538	4.91015	6328	ENSBTAG00000005105 (PAFAH2)
2	132704187	132704298	5.86299	111
2	132704403	132704476	6.17418	73
2	132705764	132705841	5.0016	77
2	132707142	132707543	6.18615	401
2	132709042	132709042	4.98263	0
2	132779564	132779564	4.86624	0
2	132783300	132783300	4.82539	0
2	132787368	132794250	5.12534	6882	ENSBTAG00000004418 (PLA2G2E)
2	134029090	134029090	5.48347	0	ENSBTAG00000014967 (PAX7)
3	11717853	11719325	5.33736	1472
3	11981707	11981707	5.12619	0
3	11988833	11988833	4.88926	0
3	21059280	21059414	5.20055	134
3	21107348	21107397	4.82716	49
3	31991064	31991238	5.60121	174
3	31991280	31991416	5.21735	136
4	22571797	22572305	4.94676	508	ENSBTAG00000021905 (DGKB)
4	22572594	22575768	4.89694	3174	ENSBTAG00000021905 (DGKB)
4	32933945	32949748	5.23254	15803	ENSBTAG00000005997 (NA)
4	105580212	105580212	5.12309	0
4	105590356	105590356	5.64567	0
4	105598886	105598886	5.68951	0	ENSBTAG00000053682 (NA)
4	105600067	105600070	5.15106	3
4	105604429	105604429	5.5013	0
4	105604685	105604685	5.04376	0
4	105604744	105604748	5.43947	4
4	105604777	105604855	5.90084	78
4	105627721	105627721	5.68003	0
4	105629496	105629618	5.05453	122	ENSBTAG00000050773 (NA)
4	105630297	105630330	4.94125	33	ENSBTAG00000050773 (NA)
4	105630539	105630607	8.3256	68	ENSBTAG00000050773 (NA)
4	105631064	105631064	7.57521	0	ENSBTAG00000050773 (NA)
4	105648328	105651965	5.95744	3637
4	105683610	105693461	7.00047	9851	ENSBTAG00000040387 (NA), ENSBTAG00000048904 (NA)
4	105921733	105921733	4.91347	0	ENSBTAG00000049004 (NA)
5	31846367	31846367	4.90667	0
5	31849297	31849297	4.86003	0
5	74299482	74299675	5.83743	193
5	99251949	99251949	4.84785	0	ENSBTAG00000054018 (NA)
5	99287437	99287437	5.15404	0	ENSBTAG00000054633 (KLRC1)
5	102012628	102017666	8.25825	5038	ENSBTAG00000051330 (WC-7)
5	102062926	102062926	6.16568	0	ENSBTAG00000051330 (WC-7)
5	102165448	102165448	6.24252	0
5	102627911	102629107	5.15537	1196	ENSBTAG00000050603 (WC1.3)
5	102649711	102649817	6.55124	106	ENSBTAG00000050603 (WC1.3)
5	102651590	102651593	5.32817	3	ENSBTAG00000050603 (WC1.3)
5	102660224	102660227	5.02985	3	ENSBTAG00000050603 (WC1.3)
5	102661361	102661361	4.81626	0	ENSBTAG00000050603 (WC1.3)
5	102668981	102669173	7.4687	192	ENSBTAG00000050603 (WC1.3)
5	102669704	102669704	5.1613	0	ENSBTAG00000050603 (WC1.3)
5	102669807	102669807	5.04182	0	ENSBTAG00000050603 (WC1.3)
5	102682143	102682143	5.47665	0	ENSBTAG00000050603 (WC1.3)
5	102709513	102713802	4.97126	4289
5	102725935	102725935	5.83251	0
5	102801403	102802866	5.9719	1463	ENSBTAG00000049861 (WC1)
5	102809063	102809063	6.40936	0	ENSBTAG00000049861 (WC1)
5	102862398	102867521	6.656	5123	ENSBTAG00000039256 (NA)
5	102881591	102881591	5.7776	0
5	102885868	102885868	6.2895	0
5	103006961	103006961	5.94679	0
5	103010571	103010571	5.03582	0
5	103026801	103026801	4.85564	0	ENSBTAG00000054245 (CD163L1)
5	103030237	103030237	4.82772	0	ENSBTAG00000054245 (CD163L1)
5	103035334	103035334	5.22221	0	ENSBTAG00000054245 (CD163L1)
5	103054508	103054508	4.99007	0	ENSBTAG00000054245 (CD163L1)
5	103057975	103057975	6.07425	0	ENSBTAG00000054245 (CD163L1)
5	103065205	103065205	5.38404	0	ENSBTAG00000054245 (CD163L1)
6	5444592	5447395	5.37426	2803
6	115924197	115924197	5.03736	0	ENSBTAG00000013996 (SH3BP2)
6	115937564	115953701	4.94179	16137	ENSBTAG00000013996 (SH3BP2)
6	116199799	116204963	4.81285	5164	ENSBTAG00000027453 (RNF4)
6	116231270	116231309	4.88887	39	ENSBTAG00000054376 (CFAP99)
7	8769178	8769178	6.61985	0
7	8818719	8818719	6.46804	0
7	10755917	10755917	5.15765	0
7	10759539	10759539	5.45026	0
7	10761922	10761922	5.53191	0
7	10763447	10763447	6.05094	0	ENSBTAG00000003528 (NA)
7	43162973	43277483	4.96403	114510	ENSBTAG00000039355 (MADCAM1), ENSBTAG00000010772 (TPGS1), ENSBTAG00000002098 (CDC34), ENSBTAG00000002100 (GZMM), ENSBTAG00000016648 (BSG), ENSBTAG00000015050 (HCN2), ENSBTAG00000015051 (POLRMT), ENSBTAG00000027357 (FGF22), ENSBTAG00000014349 (RNF126)
7	43446904	43460658	4.8822	13754	ENSBTAG00000046406 (R3HDM4), ENSBTAG00000037418 (KISS1R)
8	23126967	23148206	5.22081	21239	ENSBTAG00000053037 (NA)
8	23148613	23161437	4.90234	12824
8	23241854	23242097	6.72299	243
8	70334581	70334581	7.29197	0
8	113026942	113027513	4.96933	571
8	113028672	113030534	5.27858	1862
8	113032642	113032642	5.24593	0
9	13910	14415	5.3485	505
9	17410	19485	5.47044	2075
9	31109	31192	4.86522	83
9	45123	45646	4.95008	523
9	38725628	38725628	4.93591	0	ENSBTAG00000011851 (FYN)
9	38740138	38812600	5.5805	72462	ENSBTAG00000011851 (FYN)
9	87184552	87184552	6.94404	0
9	87210235	87210235	5.29085	0	ENSBTAG00000036061 (NA)
9	95476038	95476992	5.24259	954
9	95477834	95477834	5.10802	0
9	95478439	95481015	5.2254	2576	ENSBTAG00000003938 (FNDC1)
10	353353	353488	5.11557	135
10	353993	353993	5.24589	0
10	354563	354563	6.72405	0
10	355147	355202	4.84134	55
10	357496	357496	4.87409	0
10	371403	371403	6.36748	0
10	374507	374507	6.23529	0
10	378254	378451	6.74378	197
10	391692	393284	7.58902	1592
10	22747594	22747744	5.64193	150
10	22749368	22749495	6.29537	127	ENSBTAG00000052267 (NA)
10	22749509	22749916	7.01556	407	ENSBTAG00000052267 (NA)
10	22754355	22754355	4.90526	0	ENSBTAG00000054833 (NA)
10	22754399	22754399	4.97397	0	ENSBTAG00000054833 (NA)
10	22760621	22760621	7.48434	0	ENSBTAG00000054833 (NA)
10	22769834	22769876	5.25943	42	ENSBTAG00000054833 (NA)
10	22773225	22773339	4.98599	114	ENSBTAG00000054833 (NA)
10	22773784	22773784	5.25746	0	ENSBTAG00000054833 (NA)
10	22814313	22814313	6.06876	0
10	22820545	22822145	6.43006	1600	ENSBTAG00000054417 (NA)
10	22912865	22912865	5.58413	0
10	22913585	22913585	6.75483	0
10	22945491	22945491	6.77707	0
10	22949826	22949826	5.04154	0
10	22978358	22978358	6.5544	0
10	22981010	22981010	6.15746	0
10	22983354	22983354	5.93305	0
10	23004524	23007424	5.1411	2900	ENSBTAG00000038544 (NA)
10	23009149	23009149	6.11637	0	ENSBTAG00000038544 (NA)
10	23012108	23012108	6.14233	0	ENSBTAG00000038544 (NA)
10	23012935	23013161	5.82519	226
10	23016944	23016944	5.60306	0
10	23036034	23036074	5.34021	40
10	23040479	23040479	5.2731	0
10	23283773	23283773	6.19123	0
10	23336757	23336757	5.19912	0
10	23374620	23374677	5.33689	57
10	23377949	23377949	6.12292	0
10	23380099	23380099	7.40839	0
10	23382317	23382383	6.13597	66
10	23382720	23382732	5.30573	12
10	23382745	23382848	8.27499	103
10	23423488	23423488	5.54589	0
10	23475241	23475241	6.33553	0
10	23518386	23518857	5.30443	471
10	23533723	23533723	5.07703	0
10	23554652	23554652	8.96838	0
10	23562957	23562957	10.0974	0
10	23591588	23592495	5.58378	907
10	23657417	23657438	5.39712	21
10	23673889	23673889	6.44507	0
10	24787827	24787827	5.15885	0
10	25062865	25062865	5.16309	0
10	25063406	25063406	6.16282	0
10	25066476	25066476	8.74639	0
10	25080159	25080159	5.07564	0
10	25086701	25086701	4.9914	0
10	25092944	25093353	6.93694	409	ENSBTAG00000054115 (NA)
10	25100954	25100954	5.0168	0
10	25101857	25101857	6.3516	0	ENSBTAG00000050668 (NA)
10	25134562	25134562	4.79982	0
10	25157427	25157755	6.41978	328
10	25158043	25158043	4.80334	0
10	25166003	25166003	5.62565	0
10	25229497	25229497	5.07823	0
10	25290265	25290265	5.11509	0
10	25321694	25321726	5.98946	32
11	26579525	26579525	6.51274	0
11	26584938	26584938	6.48129	0
11	26597807	26599302	6.30911	1495
11	26601667	26602162	6.2745	495
11	26603445	26604328	6.27427	883
11	26610274	26635561	7.17707	25287
11	93927533	93927533	5.00011	0
12	3684381	3684840	4.92635	459
12	70200704	70200718	7.34502	14	ENSBTAG00000047383 (NA)
12	70216339	70217512	7.14307	1173	ENSBTAG00000047383 (NA)
12	70220203	70220252	4.92593	49
12	70226115	70226115	6.22684	0
12	70229480	70234457	6.70396	4977
12	70235911	70240089	6.74764	4178
12	70242505	70242544	6.30807	39
12	72593304	72593304	6.73662	0
12	72619181	72630406	8.51	11225
12	72631807	72647340	6.1725	15533
12	72653924	72654078	7.44398	154
12	72654109	72654109	4.80809	0
12	72654302	72654389	5.81009	87
12	72654463	72654463	6.02258	0
12	72654542	72654558	6.94973	16
12	72654778	72654778	6.12377	0
12	72654992	72654998	4.82185	6
12	72656932	72657084	5.90815	152
12	72659623	72659720	5.43504	97
12	72665729	72666145	7.63254	416
12	72679146	72679146	4.88822	0
12	72685958	72685958	5.61695	0	ENSBTAG00000023309 (NA)
12	72690643	72690643	5.21497	0	ENSBTAG00000023309 (NA)
12	72706809	72706809	5.58496	0	ENSBTAG00000023309 (NA)
12	72795063	72796238	8.04646	1175	ENSBTAG00000023309 (NA)
12	72853207	72853320	5.15113	113	ENSBTAG00000023309 (NA)
12	75520702	75520702	5.08217	0	ENSBTAG00000032234 (STK24)
12	75525421	75530009	5.60403	4588	ENSBTAG00000032234 (STK24)
12	75530784	75530917	4.89549	133	ENSBTAG00000032234 (STK24)
13	330185	330185	5.59753	0
13	335995	335995	5.11025	0
13	337818	338204	6.81212	386
13	341338	341347	4.91111	9
13	349475	350045	5.98319	570
13	350882	351563	5.92445	681
13	353475	353931	5.67737	456
13	10796190	10796235	5.42157	45	ENSBTAG00000023169 (NA)
13	10986737	10988584	5.16908	1847
13	11015388	11015388	5.58378	0
13	11048225	11048225	6.73566	0
13	73515161	73515161	5.73182	0	ENSBTAG00000039446 (NA), ENSBTAG00000051099 (NA)
13	73557403	73557403	4.93303	0
13	73585370	73585553	5.5123	183
13	73588213	73588216	5.06712	3
14	13617663	13617663	6.7762	0
14	13642874	13721814	9.24402	78940
14	13745769	13755868	7.3721	10099	ENSBTAG00000052622 (NA), ENSBTAG00000050469 (NA)
14	77125911	77127982	5.11092	2071
15	45866788	45866788	4.80138	0
15	46215523	46215523	4.94552	0
15	46243807	46243807	5.99506	0
15	46262736	46267930	6.8345	5194
15	46270133	46270133	6.19895	0
15	46366096	46366112	4.91502	16
15	46366121	46366121	4.83022	0
15	46366461	46368806	5.81782	2345
15	46368924	46368945	4.9192	21
15	46369696	46370210	5.48555	514
15	49987603	49987603	6.28643	0	ENSBTAG00000051323 (NA)
15	49991573	49992928	8.84517	1355	ENSBTAG00000051323 (NA)
15	50000323	50000837	8.03642	514	ENSBTAG00000051323 (NA)
15	50003600	50003627	5.43938	27	ENSBTAG00000051323 (NA)
15	50003864	50003864	4.82108	0	ENSBTAG00000051323 (NA)
15	50004940	50004940	6.33604	0	ENSBTAG00000051323 (NA)
15	50009514	50009529	4.93771	15
15	50013216	50013224	5.59065	8
15	50014109	50014109	6.04743	0
15	77377206	77383059	5.0458	5853	ENSBTAG00000018482 (KBTBD4), ENSBTAG00000018483 (NDUFS3)
15	79158759	79159621	5.77159	862
15	83943005	83943088	5.23411	83
15	83943218	83943932	5.67347	714
15	83950262	83950262	6.28607	0
15	83955233	83955233	5.57817	0
16	49325921	49329472	4.98054	3551	ENSBTAG00000005812 (TP73)
16	49379058	49379058	4.8873	0	ENSBTAG00000005812 (TP73)
16	49408532	49411068	4.86222	2536	ENSBTAG00000015859 (WRAP73)
18	17926	31254	5.42005	13328
18	45336303	45350761	5.24014	14458
18	50661616	50663729	6.65107	2113
18	54758141	54758141	4.97058	0	ENSBTAG00000039971 (NA)
18	54758591	54758591	5.03656	0	ENSBTAG00000039971 (NA)
18	57198774	57212567	8.83577	13793
18	57212952	57213049	5.94484	97
18	57240752	57240833	5.92188	81	ENSBTAG00000037710 (NA)
18	57264794	57264794	5.12089	0	ENSBTAG00000037710 (NA)
18	57271464	57271464	4.96998	0	ENSBTAG00000037710 (NA)
18	57292366	57292373	4.81436	7	ENSBTAG00000037710 (NA)
18	57297694	57299998	6.11729	2304	ENSBTAG00000037710 (NA)
18	57301333	57301333	4.90941	0	ENSBTAG00000037710 (NA)
18	57344761	57345094	5.64949	333
18	57345231	57345737	6.02789	506
18	57347846	57348548	5.57671	702
18	58108421	58108421	4.85505	0	ENSBTAG00000019851 (PPP2R1A)
18	58829946	58878304	5.8777	48358
18	58890241	58892562	4.942	2321
18	58896558	58900539	4.81725	3981	ENSBTAG00000052943 (NA)
18	62632500	62632935	5.8595	435	ENSBTAG00000045951 (NA)
18	62716092	62716092	5.00467	0	ENSBTAG00000047270 (NA)
18	63476509	63491072	4.95122	14563	ENSBTAG00000013247 (NLRP5)
18	63511258	63515056	5.2049	3798	ENSBTAG00000002904 (ZNF787)
18	63529014	63529014	5.00057	0	ENSBTAG00000046111 (ZNF444)
18	63537611	63537611	5.07073	0
18	63550963	63568528	5.23783	17565	ENSBTAG00000055190 (NA)
18	63606999	63647039	7.07644	40040
19	26069206	26071191	4.94449	1985	ENSBTAG00000020432 (MIS12)
20	93546	93546	5.83923	0
20	103223	103223	9.45947	0
20	104123	104844	8.03141	721
20	105717	105717	5.77729	0
20	113252	113253	5.45414	1
20	113571	113571	6.28572	0
20	118499	118542	6.14192	43
20	121168	121168	8.02103	0
20	139342	139463	4.99899	121
20	140044	142332	10.429	2288
20	142664	142664	4.92266	0
20	158417	158417	7.13372	0
20	167596	167742	5.48559	146
20	167884	167884	5.52453	0
20	182524	182524	4.96821	0
20	186273	186273	4.90093	0
20	188774	188774	5.02168	0
20	191542	191542	5.4259	0
20	194045	194283	5.01571	238
20	215847	215847	4.91175	0
20	24730344	24733906	4.86357	3562
20	24743775	24743810	4.83054	35
20	24744018	24744104	4.82555	86
20	24747032	24747123	4.8436	91
20	39902926	39902926	4.85367	0	ENSBTAG00000012558 (ADAMTS12)
20	40070829	40070829	4.93199	0	ENSBTAG00000012558 (ADAMTS12)
20	40076415	40076415	4.83251	0	ENSBTAG00000012558 (ADAMTS12)
20	43389851	43389851	4.9601	0
20	43390059	43390282	5.58136	223
20	43396429	43396429	5.31115	0
20	43396453	43397204	5.23526	751
21	688863	688863	5.47445	0
21	689682	689778	4.84211	96
21	690024	690041	5.78101	17
21	692647	692667	5.63365	20
21	702530	702530	7.2427	0
21	729482	729482	6.78218	0
21	729995	729995	4.8023	0
21	32906347	32906372	5.15672	25
21	32915532	32919800	9.17187	4268
21	32945509	32945509	7.54241	0
21	32947279	32947289	4.96558	10
21	32984017	32984017	9.30464	0
21	32984099	32984281	5.60834	182
21	32995347	32995347	5.25432	0
21	32997728	32997776	4.83394	48
21	33002682	33002766	6.54485	84
21	33010828	33010828	4.98531	0
21	34827353	34827353	8.10983	0
23	7866	7887	6.07944	21
23	10578	10578	5.02037	0
23	16974	17091	6.64426	117
23	22967	22967	4.8408	0
23	28323	28323	8.63958	0
23	25982233	25982233	4.99755	0	ENSBTAG00000026163 (NA)
23	25990120	25990120	4.83305	0	ENSBTAG00000026163 (NA)
23	25995045	25995045	5.75997	0	ENSBTAG00000026163 (NA)
23	26006134	26006134	5.53523	0	ENSBTAG00000026163 (NA)
23	26010431	26010790	6.20045	359	ENSBTAG00000026163 (NA)
23	26112125	26112125	7.4359	0	ENSBTAG00000026163 (NA)
23	26687954	26718713	7.32679	30759
23	26718961	26718961	5.4837	0
23	26754861	26810185	7.07046	55324
23	28657710	28657710	4.88325	0
24	59035	59035	4.87223	0
24	66282	66282	4.8751	0
24	69042	69056	4.8718	14
24	218618	218646	5.17015	28
24	224550	224550	5.10523	0
24	225834	225834	5.14667	0
24	228186	229088	4.81025	902
24	230574	233585	4.98778	3011
24	240689	240689	5.26746	0
24	32207392	32210413	4.8146	3021
25	6279	6279	5.29329	0
25	27149	27544	5.28082	395
25	29986	30072	6.55111	86
25	34877	34995	5.25216	118
25	23330726	23335755	4.98255	5029
25	23335929	23348770	5.31472	12841
27	68723	68723	7.33729	0
27	76240	76240	6.05438	0
27	80846	80874	6.75049	28
27	5927844	5927844	7.42086	0
27	6241122	6247966	6.04861	6844	ENSBTAG00000046937 (NA)
27	6264918	6264918	5.27073	0
27	6305220	6305220	5.0119	0
27	6360840	6366281	6.18763	5441
27	6517965	6527689	6.7956	9724
27	6649677	6649677	6.25063	0
27	6677413	6677413	5.20954	0	ENSBTAG00000051383 (DEFB7)
27	6678459	6678459	4.91312	0
27	6704816	6722185	5.01467	17369	ENSBTAG00000052312 (DEFB1)
27	7208655	7209773	5.2245	1118
28	384757	423244	6.7185	38487
28	487000	487000	7.56029	0
28	490032	491820	6.85718	1788
29	69939	186384	6.94739	116445
29	208252	305764	6.57519	97512	ENSBTAG00000054019 (NA), ENSBTAG00000046335 (NA)
29	5540465	5540465	5.12721	0
29	5546044	5546973	5.61801	929
29	5549075	5549202	6.36726	127
29	5550894	5550894	9.76998	0
29	5570797	5570797	6.29903	0
29	5594780	5594780	5.66292	0
29	5680305	5680305	4.99569	0
29	5750903	5750903	4.9176	0
29	5756538	5756538	5.67888	0
29	5756745	5756900	5.12747	155
29	5760346	5760503	5.09129	157
29	5761937	5761937	5.73615	0
29	5765057	5765110	5.87596	53
29	5765824	5766361	7.03302	537
29	5766461	5766461	6.22257	0
29	5767505	5767928	4.9272	423
29	5768094	5768670	5.22759	576
29	9008891	9008913	5.05805	22	ENSBTAG00000000246 (ME3)
29	9009827	9009827	5.37973	0	ENSBTAG00000000246 (ME3)
29	37022676	37022676	4.92558	0
29	51027395	51027395	5.93975	0

## Sheet: Gobra
Chr	Start	Stop	iHS_max	Length	Gene(s)
1	343291	343308	6.54815	17	ENSBTAG00000006648 (NA)
1	344779	345497	6.41395	718	ENSBTAG00000006648 (NA)
1	391795	391795	7.10233	0
1	477642	477642	7.00443	0
1	511912	511912	9.18334	0
1	558325	558325	7.21395	0
1	561776	563690	6.77579	1914
1	577756	577756	6.41623	0
1	621533	621549	6.70796	16
1	623031	623297	7.92407	266
1	630537	630807	6.97162	270	ENSBTAG00000054829 (NA)
1	88304053	88304099	6.56223	46
1	144500127	144500127	8.83721	0	ENSBTAG00000018607 (TSPEAR)
2	80825678	80825678	6.53332	0	ENSBTAG00000014832 (TMEFF2)
2	82956108	82956108	6.66064	0
2	82958970	82959884	7.08895	914
2	132705863	132705863	6.80738	0
2	132707186	132707494	7.37991	308
2	132708430	132708430	6.80344	0
2	132710976	132710976	6.49909	0	ENSBTAG00000005759 (PLA2G2A)
2	132711664	132711664	6.38915	0	ENSBTAG00000005759 (PLA2G2A)
2	132711861	132711861	7.77947	0	ENSBTAG00000005759 (PLA2G2A)
3	3494407	3495211	6.77891	804
3	4007939	4011491	6.66783	3552
3	4399375	4399375	6.68909	0
3	4402119	4402390	6.70092	271
3	4402986	4404940	8.53123	1954
3	4406446	4406446	7.1054	0
3	4498788	4498856	6.69897	68
3	11813228	11813228	7.28562	0
3	11823894	11823894	7.24665	0
3	11852848	11852848	6.90787	0
3	20981075	20981193	7.70889	118
3	20996284	20996692	8.4505	408
3	21004587	21004619	6.80611	32
3	21010112	21019945	10.2162	9833
3	21042429	21042471	7.51072	42
3	21050383	21059414	8.38205	9031
3	21083664	21083664	6.78716	0
3	21088824	21090579	8.45048	1755
3	21091525	21095312	9.55136	3787
3	21108006	21108076	8.13375	70
3	21111898	21111898	7.42695	0
3	21305845	21305845	6.42287	0
3	22733871	22735819	6.45108	1948
3	22762846	22764075	7.51848	1229	ENSBTAG00000001564 (PDE4DIP)
3	22770592	22771539	8.62589	947	ENSBTAG00000001564 (PDE4DIP), ENSBTAG00000017316 (NA)
3	22772029	22772029	7.92675	0	ENSBTAG00000001564 (PDE4DIP), ENSBTAG00000017316 (NA)
3	22772611	22773351	8.57276	740	ENSBTAG00000001564 (PDE4DIP), ENSBTAG00000017316 (NA)
3	22774641	22774967	8.50626	326	ENSBTAG00000001564 (PDE4DIP), ENSBTAG00000017316 (NA)
3	22776639	22776639	8.1095	0	ENSBTAG00000001564 (PDE4DIP), ENSBTAG00000017316 (NA)
3	22784379	22784379	6.38253	0	ENSBTAG00000001564 (PDE4DIP)
4	31157720	31157720	7.64746	0
4	31159140	31159197	9.17139	57
4	31161867	31161867	9.52056	0
4	31165214	31165214	7.99361	0
4	65450476	65491627	7.23114	41151	ENSBTAG00000009390 (MINDY4)
4	105579613	105579613	6.43234	0
4	105586813	105586813	6.7246	0
4	105599965	105600067	8.6268	102
4	105601384	105601393	6.6902	9
4	105612215	105612215	6.84537	0
4	105621510	105621510	6.55131	0	ENSBTAG00000052008 (NA)
4	105624432	105624432	7.13311	0
4	115719246	115724042	6.3816	4796
4	115726546	115726546	6.60111	0
4	115727670	115728198	6.83997	528
4	115736493	115737180	6.62906	687
4	115739398	115739781	6.55152	383
4	115740572	115741010	6.55741	438
4	115741205	115741689	6.55893	484
4	115742237	115742995	6.57684	758
4	115743210	115743626	6.55338	416
4	115743819	115744536	6.43014	717
4	115745362	115745362	6.41632	0
4	115746023	115746481	6.44646	458
4	115746566	115746566	6.41732	0
4	115746880	115746880	6.42269	0
4	115746912	115746912	6.42379	0
4	115747677	115747976	6.4291	299
4	115749685	115749745	6.41938	60
4	115752686	115752700	6.40414	14
4	115757615	115759128	6.39101	1513
4	115759399	115760262	6.40377	863
4	115768046	115768130	6.44753	84
4	115768500	115770841	6.53475	2341
5	58924698	58924698	6.99866	0	ENSBTAG00000045922 (NA)
5	102663954	102663974	6.74589	20	ENSBTAG00000050603 (WC1.3)
5	102722749	102723332	8.88117	583
5	102725935	102726010	6.39382	75
5	102769948	102769948	7.15827	0	ENSBTAG00000049861 (WC1)
5	102823621	102823621	8.10667	0
5	102838933	102838933	6.42173	0	ENSBTAG00000039256 (NA)
5	102930314	102930314	6.57181	0	ENSBTAG00000050749 (NA)
6	5457990	5673876	6.41667	215886
6	5879086	5879091	6.83918	5	ENSBTAG00000024888 (PDE5A)
6	11117028	11134548	6.97848	17520
6	51386567	51510319	6.49777	123752
7	316711	316711	7.08373	0
7	399271	401761	6.72516	2490	ENSBTAG00000037602 (NA)
7	405025	409858	6.68913	4833	ENSBTAG00000037602 (NA)
7	421961	421961	6.66922	0
7	10726778	10726778	7.40914	0
7	10727701	10727701	6.73767	0
7	10731914	10732020	7.13105	106
7	10733865	10733865	7.86066	0
7	10739636	10739636	8.54535	0
7	10741130	10741130	7.62086	0
7	10751812	10752139	10.5611	327
7	10755917	10755917	7.2136	0
7	10759829	10759929	8.17183	100
7	10997090	10997091	8.83511	1
7	11021744	11021744	7.4742	0	ENSBTAG00000014365 (NA)
7	11029910	11029916	6.93232	6
7	11039286	11039286	6.79362	0
7	11040919	11040919	6.47558	0
7	11040996	11041068	8.24269	72
7	15184025	15184051	6.40498	26
7	17414534	17414534	7.2153	0	ENSBTAG00000052571 (NA)
7	103829473	103850765	6.4416	21292
8	23241962	23241962	8.98023	0
8	23248132	23248132	6.55248	0
8	65373888	65373888	7.8541	0	ENSBTAG00000035708 (NA)
8	66931212	66932174	6.3877	962
8	66933621	66934405	6.41185	784
8	70334581	70334581	7.81569	0
8	111978831	112023208	8.6699	44377	ENSBTAG00000003540 (MYT1L)
8	112025997	112025997	6.86929	0	ENSBTAG00000003540 (MYT1L)
8	113054601	113054601	7.01214	0
9	20637	20637	7.16825	0
9	25298	26999	6.88609	1701
9	29557	29666	8.32172	109
9	35993	35993	7.95178	0
9	44766	44855	7.39257	89
9	45309	45309	8.65881	0
9	45442	45493	8.12004	51
9	46608	46608	10.1771	0
9	47407	47407	7.30546	0
9	65325336	65325336	7.0433	0	ENSBTAG00000000257 (MRAP2)
9	65329193	65329193	6.40739	0	ENSBTAG00000000257 (MRAP2)
9	84698337	84698337	7.85329	0
9	84709937	84713849	8.19622	3912
9	84720347	84720347	6.98096	0
9	84720482	84720482	6.79747	0
9	84729330	84733992	7.61882	4662	ENSBTAG00000038112 (NA)
9	87205452	87206006	6.88002	554
10	340489	341221	7.40625	732
10	345908	346575	7.67469	667
10	354563	355202	8.22508	639
10	22746381	22746381	6.53392	0
10	22754098	22754098	6.4075	0	ENSBTAG00000054833 (NA)
10	22979791	22979791	7.86039	0
10	22980843	22980981	10.2342	138
10	22982376	22982376	7.8291	0
10	22993304	22993304	6.97179	0
10	23013636	23013689	6.77563	53
10	23017971	23017971	9.51766	0
10	23020316	23020413	7.99503	97
10	23288802	23288802	7.62275	0
10	23298231	23298231	6.58184	0
10	23310395	23336757	8.90625	26362
10	23373701	23373701	7.27087	0
10	23382550	23382550	6.81993	0
10	23382716	23382745	10.7601	29
10	23423488	23423488	6.72234	0
10	23449773	23449773	7.31409	0
10	23578123	23578146	7.40106	23
10	23589788	23589795	6.59774	7
10	23591550	23592495	6.82533	945
10	23597140	23597140	6.61282	0
10	23604647	23604713	8.31655	66
10	23651971	23651971	6.79899	0
10	23655080	23655080	7.31412	0
10	23655440	23655472	6.48514	32
10	23660545	23660545	7.10672	0
10	24928509	24928532	7.27296	23
10	24949014	24949820	8.32	806
10	25010918	25010918	6.45796	0
10	25052239	25052239	8.86799	0
10	25052641	25052641	8.45789	0
10	25053363	25053899	6.77747	536
10	25086701	25086810	10.4399	109
10	25112448	25112448	7.09553	0
10	25150535	25150535	8.33768	0	ENSBTAG00000054698 (NA)
10	25156100	25156100	7.73594	0
10	25157427	25157937	8.47162	510
10	25158651	25158651	7.42347	0
10	25158778	25158778	6.77697	0
10	25164324	25164339	6.92163	15
10	25165964	25166052	7.12032	88
10	25215549	25215549	8.2046	0
10	25217441	25218455	8.10242	1014
10	25221497	25222305	7.21443	808
10	25223239	25223245	8.50251	6
10	25225013	25229581	7.12782	4568
10	25230145	25236150	7.49406	6005
10	25262006	25262006	6.52616	0	ENSBTAG00000049741 (NA)
10	25311084	25314895	9.74326	3811
10	25329477	25329477	7.36953	0
10	25345608	25345608	6.77034	0
10	58985062	59148615	7.81333	163553	ENSBTAG00000002576 (GLDN), ENSBTAG00000014890 (CYP19A1)
12	70676775	70676776	6.87001	1	ENSBTAG00000046041 (NA)
12	71215197	71216394	6.45875	1197
12	71237711	71237711	6.59579	0
12	71239212	71239212	6.43539	0
12	71240935	71240935	6.40671	0
12	71241559	71242820	7.72648	1261
12	71248305	71248305	7.17332	0
12	72597077	72630345	11.3152	33268
12	72646857	72647434	9.30994	577
12	72648204	72648876	8.14906	672
12	72652249	72652249	6.89532	0
12	72653663	72654078	10.2083	415
12	72654558	72654558	6.41914	0
12	72657247	72657299	6.89971	52
12	72666104	72666145	6.64751	41
12	72673325	72674130	6.81035	805
12	72674908	72674908	6.76039	0
12	72680910	72681544	8.15904	634	ENSBTAG00000023309 (NA)
12	72686851	72686851	6.47426	0	ENSBTAG00000023309 (NA)
12	72687233	72687295	7.10525	62	ENSBTAG00000023309 (NA)
12	72688942	72689092	7.89509	150	ENSBTAG00000023309 (NA)
12	72689303	72689303	6.52091	0	ENSBTAG00000023309 (NA)
12	72690414	72690618	7.34093	204	ENSBTAG00000023309 (NA)
12	72695686	72695686	6.41855	0	ENSBTAG00000023309 (NA)
12	72708918	72708918	9.34749	0	ENSBTAG00000023309 (NA)
12	72811123	72811242	6.95372	119	ENSBTAG00000023309 (NA)
12	72814092	72814092	7.44442	0	ENSBTAG00000023309 (NA)
12	72819035	72819035	8.03528	0	ENSBTAG00000023309 (NA)
12	72824468	72824652	7.63906	184	ENSBTAG00000023309 (NA)
12	72829025	72829657	6.63042	632	ENSBTAG00000023309 (NA)
12	72833237	72834396	8.66106	1159	ENSBTAG00000023309 (NA)
12	72836040	72837654	9.41051	1614	ENSBTAG00000023309 (NA)
12	72842227	72842227	6.89286	0	ENSBTAG00000023309 (NA)
12	72860273	72860273	6.55831	0	ENSBTAG00000023309 (NA)
12	72862415	72862469	6.83892	54	ENSBTAG00000023309 (NA)
12	72879941	72879941	7.0964	0
13	345163	345163	6.49323	0
13	347720	349792	6.88005	2072
13	350226	350832	6.65756	606
13	482851	482851	6.38985	0
13	483483	484324	8.07746	841
13	487315	489591	6.56929	2276
13	11253880	11254145	8.92301	265
13	73557523	73583403	6.82334	25880	ENSBTAG00000051666 (WFDC15B)
13	73586633	73586851	8.25518	218
13	73588129	73588190	7.57658	61
14	13550557	13550557	9.57374	0
14	13565258	13565313	8.21424	55
14	13570286	13572761	9.04414	2475
14	13575258	13575635	7.93093	377
14	13577135	13577297	7.46898	162
14	13617663	13623335	8.55574	5672
14	13642775	13642775	6.53083	0
14	13642874	13721814	11.291	78940
14	13745777	13747751	9.2256	1974
14	13754652	13755868	7.18804	1216	ENSBTAG00000052622 (NA), ENSBTAG00000050469 (NA)
14	13814058	13814183	6.88695	125
14	13814362	13814572	6.41612	210
14	25560062	25562409	6.49241	2347
14	77133856	77133946	6.89244	90
14	78296955	78300913	6.92343	3958
15	45869298	45869298	8.95194	0
15	46001572	46001572	7.8681	0
15	46259875	46269883	7.14638	10008
15	49247464	49247464	7.43444	0
15	49979227	49983370	6.96454	4143
15	49989798	49989798	7.5427	0	ENSBTAG00000051323 (NA)
15	49991604	49992928	8.797	1324	ENSBTAG00000051323 (NA)
15	50000482	50002382	9.30057	1900	ENSBTAG00000051323 (NA), ENSBTAG00000049986 (NA)
15	50009320	50011307	6.73383	1987
15	50013216	50013259	6.8389	43
15	82588904	82588904	6.51348	0
16	826771	826949	9.6379	178
17	26422	26453	10.3679	31
17	63987847	64009787	6.52186	21940	ENSBTAG00000019845 (USP30)
17	64019016	64022803	6.46168	3787	ENSBTAG00000018833 (SVOP)
17	64023449	64038521	6.91545	15072	ENSBTAG00000018833 (SVOP)
18	50672284	50672284	6.86516	0
18	62463001	62470057	8.13195	7056	ENSBTAG00000045854 (NA)
18	62474759	62477830	6.44834	3071	ENSBTAG00000045854 (NA)
18	63659457	63662920	6.92637	3463	ENSBTAG00000053137 (NA)
19	55587519	55587872	7.12263	353
19	56893309	56893447	6.39479	138	ENSBTAG00000008328 (NA)
20	100498	100499	6.40562	1
20	102575	102575	11.4214	0
20	105696	105696	6.86637	0
20	113571	113571	6.42289	0
20	116778	116778	6.55357	0
20	140554	142029	11.1334	1475
20	145579	145579	7.09523	0
20	145610	145610	7.16026	0
20	146497	146497	7.72252	0
20	162721	162721	9.77043	0
20	172482	172482	7.47424	0
20	173014	173375	8.31451	361
20	179748	179748	8.26835	0
20	183088	183540	8.35204	452
20	191654	191654	6.85564	0
21	413424	413424	7.92936	0
21	438080	438080	6.61987	0
21	594795	595126	6.60985	331
21	596760	596760	6.5623	0
21	597755	597755	6.596	0
21	623387	634440	7.427	11053
21	644763	644871	6.48897	108
21	653695	653695	6.60496	0
21	656740	658378	7.02514	1638
21	660444	660444	6.44296	0
21	683604	683713	6.48652	109
21	684150	684150	6.97147	0
21	693721	693721	8.65072	0
21	696223	696223	6.54145	0
21	698969	699372	12.8536	403
21	32919564	32919564	7.18772	0
21	32929096	32929096	7.10179	0
21	32929629	32930338	8.02522	709
21	32934193	32934492	6.65478	299
21	32947295	32947295	9.72317	0
21	32984281	32984281	9.43233	0
21	32995303	32995347	9.35448	44
21	32997757	33002682	9.34943	4925
21	33011772	33011772	6.93431	0
21	34744947	34744947	6.87901	0
21	34747885	34747885	7.55286	0	ENSBTAG00000039813 (NA)
21	34814168	34814168	7.9179	0	ENSBTAG00000010828 (GZMH)
22	58415687	58438303	7.94836	22616	ENSBTAG00000007208 (HDAC11)
22	59253934	59258735	9.33301	4801
22	59295891	59295891	6.73252	0	ENSBTAG00000005191 (RPN1)
22	59337170	59337170	7.18634	0
22	59413634	59413634	7.96927	0	ENSBTAG00000030962 (EEFSEC)
22	59471758	59473151	7.1852	1393	ENSBTAG00000030962 (EEFSEC)
22	59484354	59484354	6.67893	0	ENSBTAG00000030962 (EEFSEC)
22	59542133	59547766	7.57213	5633	ENSBTAG00000004937 (SEC61A1)
22	59588694	59596676	9.10877	7982	ENSBTAG00000011547 (KBTBD12)
22	59598193	59600624	7.50316	2431	ENSBTAG00000011547 (KBTBD12)
23	37051	37051	7.98582	0
23	26071095	26071095	6.76474	0	ENSBTAG00000026163 (NA)
23	26112125	26112125	6.65094	0	ENSBTAG00000026163 (NA)
23	28642380	28642646	7.19613	266
23	28726559	28726559	7.33677	0
23	28748064	28748100	6.91743	36
24	6987	6987	7.94465	0
27	25728	26049	6.55883	321
27	26854	26854	6.51802	0
27	28740	30327	6.81918	1587
27	41728	41728	8.19241	0
27	75733	76240	8.13019	507
27	76270	76270	7.45457	0
27	84023	88572	9.08621	4549
27	5927844	5927844	9.07998	0
27	5935397	5936529	6.80427	1132
27	5937204	5937204	7.19194	0
27	6529251	6529356	8.04499	105
27	6617902	6619808	6.98541	1906
27	6621125	6623229	7.31192	2104
27	6633807	6633807	8.57871	0
27	6656826	6656826	6.95756	0
28	2846125	2846131	6.72637	6
28	2872723	2872723	6.57361	0
28	11081945	11081956	7.36127	11
29	60695	201169	7.01683	140474
29	201412	204122	6.57806	2710
29	206114	307653	6.66889	101539	ENSBTAG00000054019 (NA), ENSBTAG00000046335 (NA)
29	5471282	5471282	8.06124	0
