# Supplementary material for: Insights into trait-association of selection signatures and adaptive eQTL in indigenous African cattle
Source: BMC Genomics. 2024 Oct 19;25:981. doi: 10.1186/s12864-024-10852-8 (PMC11490109; doi:10.1186/s12864-024-10852-8)
Supplement: Supplementary file 3 — Additional file 3: Table S2. STRING-enriched terms of selection signatures. For each breed, terms (and their categories) which were significantly enriched by genes located in selection signatures are reported. [file 12864_2024_10852_MOESM3_ESM.xlsx]

## Sheet: Ankole
#category	term ID	term description	observed gene count	background gene count	strength	false discovery rate	matching proteins in your network (IDs)	matching proteins in your network (labels)
STRING clusters	CL:37491	Immunoglobulin V-set domain	7	55	1.75	3.86e-07	9913.ENSBTAP00000002757,9913.ENSBTAP00000051444,9913.ENSBTAP00000052840,9913.ENSBTAP00000054661,9913.ENSBTAP00000060920,9913.ENSBTAP00000061682,9913.ENSBTAP00000067065	E1BNZ1_BOVIN,E1BG10_BOVIN,G5E6H7_BOVIN,G3MYM5_BOVIN,ENSBTAP00000060920,ENSBTAP00000061682,ENSBTAP00000067065
STRING clusters	CL:37341	Immunoglobulin V-Type, and Immunoglobulin V-set domain	8	133	1.43	2.1e-06	9913.ENSBTAP00000002757,9913.ENSBTAP00000051444,9913.ENSBTAP00000052840,9913.ENSBTAP00000054661,9913.ENSBTAP00000060920,9913.ENSBTAP00000061682,9913.ENSBTAP00000067065,9913.ENSBTAP00000073801	E1BNZ1_BOVIN,E1BG10_BOVIN,G5E6H7_BOVIN,G3MYM5_BOVIN,ENSBTAP00000060920,ENSBTAP00000061682,ENSBTAP00000067065,ENSBTAP00000073801
STRING clusters	CL:37566	Immunoglobulin V-set domain	4	17	2.02	0.00021	9913.ENSBTAP00000002757,9913.ENSBTAP00000051444,9913.ENSBTAP00000054661,9913.ENSBTAP00000067065	E1BNZ1_BOVIN,E1BG10_BOVIN,G3MYM5_BOVIN,ENSBTAP00000067065
STRING clusters	CL:37568	Immunoglobulin V-set domain	3	12	2.05	0.0057	9913.ENSBTAP00000002757,9913.ENSBTAP00000051444,9913.ENSBTAP00000054661	E1BNZ1_BOVIN,E1BG10_BOVIN,G3MYM5_BOVIN
STRING clusters	CL:37494	Immunoglobulin V-Type, and Immunoglobulin V-set domain	3	26	1.71	0.0355	9913.ENSBTAP00000052840,9913.ENSBTAP00000060920,9913.ENSBTAP00000061682	G5E6H7_BOVIN,ENSBTAP00000060920,ENSBTAP00000061682
COMPARTMENTS	GOCC:0019814	Immunoglobulin complex	10	133	1.53	1.29e-09	9913.ENSBTAP00000002757,9913.ENSBTAP00000047117,9913.ENSBTAP00000047658,9913.ENSBTAP00000051444,9913.ENSBTAP00000052103,9913.ENSBTAP00000052840,9913.ENSBTAP00000054661,9913.ENSBTAP00000061682,9913.ENSBTAP00000067065,9913.ENSBTAP00000073801	E1BNZ1_BOVIN,E1BKL1_BOVIN,LOC100297263,E1BG10_BOVIN,E1BAE6_BOVIN,G5E6H7_BOVIN,G3MYM5_BOVIN,ENSBTAP00000061682,ENSBTAP00000067065,ENSBTAP00000073801
COMPARTMENTS	GOCC:0042571	Immunoglobulin complex, circulating	8	101	1.55	1.05e-07	9913.ENSBTAP00000047117,9913.ENSBTAP00000047658,9913.ENSBTAP00000051444,9913.ENSBTAP00000052103,9913.ENSBTAP00000052840,9913.ENSBTAP00000054661,9913.ENSBTAP00000061682,9913.ENSBTAP00000067065	E1BKL1_BOVIN,LOC100297263,E1BG10_BOVIN,E1BAE6_BOVIN,G5E6H7_BOVIN,G3MYM5_BOVIN,ENSBTAP00000061682,ENSBTAP00000067065
COMPARTMENTS	GOCC:0005615	Extracellular space	10	556	0.9	0.00026	9913.ENSBTAP00000002757,9913.ENSBTAP00000047117,9913.ENSBTAP00000047658,9913.ENSBTAP00000051444,9913.ENSBTAP00000052103,9913.ENSBTAP00000052840,9913.ENSBTAP00000054661,9913.ENSBTAP00000061682,9913.ENSBTAP00000067065,9913.ENSBTAP00000073801	E1BNZ1_BOVIN,E1BKL1_BOVIN,LOC100297263,E1BG10_BOVIN,E1BAE6_BOVIN,G5E6H7_BOVIN,G3MYM5_BOVIN,ENSBTAP00000061682,ENSBTAP00000067065,ENSBTAP00000073801
COMPARTMENTS	GOCC:0005576	Extracellular region	14	1519	0.61	0.002	9913.ENSBTAP00000002757,9913.ENSBTAP00000021330,9913.ENSBTAP00000047117,9913.ENSBTAP00000047658,9913.ENSBTAP00000051444,9913.ENSBTAP00000052103,9913.ENSBTAP00000052840,9913.ENSBTAP00000054661,9913.ENSBTAP00000061682,9913.ENSBTAP00000066727,9913.ENSBTAP00000067065,9913.ENSBTAP00000070350,9913.ENSBTAP00000070455,9913.ENSBTAP00000073801	E1BNZ1_BOVIN,PCOLCE2,E1BKL1_BOVIN,LOC100297263,E1BG10_BOVIN,E1BAE6_BOVIN,G5E6H7_BOVIN,G3MYM5_BOVIN,ENSBTAP00000061682,LOC107131528,ENSBTAP00000067065,ENSBTAP00000070350,ENSBTAP00000070455,ENSBTAP00000073801
InterPro	IPR013106	Immunoglobulin V-set domain	13	305	1.28	1.2e-09	9913.ENSBTAP00000002757,9913.ENSBTAP00000047117,9913.ENSBTAP00000047658,9913.ENSBTAP00000051444,9913.ENSBTAP00000052103,9913.ENSBTAP00000052840,9913.ENSBTAP00000054661,9913.ENSBTAP00000058937,9913.ENSBTAP00000060474,9913.ENSBTAP00000060920,9913.ENSBTAP00000061682,9913.ENSBTAP00000067065,9913.ENSBTAP00000073801	E1BNZ1_BOVIN,E1BKL1_BOVIN,LOC100297263,E1BG10_BOVIN,E1BAE6_BOVIN,G5E6H7_BOVIN,G3MYM5_BOVIN,LOC100336941,ENSBTAP00000060474,ENSBTAP00000060920,ENSBTAP00000061682,ENSBTAP00000067065,ENSBTAP00000073801
InterPro	IPR003599	Immunoglobulin subtype	15	536	1.1	2.16e-09	9913.ENSBTAP00000002757,9913.ENSBTAP00000018094,9913.ENSBTAP00000047117,9913.ENSBTAP00000047658,9913.ENSBTAP00000051444,9913.ENSBTAP00000052103,9913.ENSBTAP00000052840,9913.ENSBTAP00000054661,9913.ENSBTAP00000058937,9913.ENSBTAP00000060474,9913.ENSBTAP00000060920,9913.ENSBTAP00000061179,9913.ENSBTAP00000061682,9913.ENSBTAP00000067065,9913.ENSBTAP00000073801	E1BNZ1_BOVIN,LOC100852061,E1BKL1_BOVIN,LOC100297263,E1BG10_BOVIN,E1BAE6_BOVIN,G5E6H7_BOVIN,G3MYM5_BOVIN,LOC100336941,ENSBTAP00000060474,ENSBTAP00000060920,LOC100852077,ENSBTAP00000061682,ENSBTAP00000067065,ENSBTAP00000073801
InterPro	IPR007110	Immunoglobulin-like domain	16	650	1.04	2.16e-09	9913.ENSBTAP00000002757,9913.ENSBTAP00000018094,9913.ENSBTAP00000047117,9913.ENSBTAP00000047658,9913.ENSBTAP00000051444,9913.ENSBTAP00000052103,9913.ENSBTAP00000052840,9913.ENSBTAP00000054661,9913.ENSBTAP00000056750,9913.ENSBTAP00000058937,9913.ENSBTAP00000060474,9913.ENSBTAP00000060920,9913.ENSBTAP00000061179,9913.ENSBTAP00000061682,9913.ENSBTAP00000067065,9913.ENSBTAP00000073801	E1BNZ1_BOVIN,LOC100852061,E1BKL1_BOVIN,LOC100297263,E1BG10_BOVIN,E1BAE6_BOVIN,G5E6H7_BOVIN,G3MYM5_BOVIN,MIC1,LOC100336941,ENSBTAP00000060474,ENSBTAP00000060920,LOC100852077,ENSBTAP00000061682,ENSBTAP00000067065,ENSBTAP00000073801
InterPro	IPR036179	Immunoglobulin-like domain superfamily	16	670	1.03	2.16e-09	9913.ENSBTAP00000002757,9913.ENSBTAP00000018094,9913.ENSBTAP00000047117,9913.ENSBTAP00000047658,9913.ENSBTAP00000051444,9913.ENSBTAP00000052103,9913.ENSBTAP00000052840,9913.ENSBTAP00000054661,9913.ENSBTAP00000056750,9913.ENSBTAP00000058937,9913.ENSBTAP00000060474,9913.ENSBTAP00000060920,9913.ENSBTAP00000061179,9913.ENSBTAP00000061682,9913.ENSBTAP00000067065,9913.ENSBTAP00000073801	E1BNZ1_BOVIN,LOC100852061,E1BKL1_BOVIN,LOC100297263,E1BG10_BOVIN,E1BAE6_BOVIN,G5E6H7_BOVIN,G3MYM5_BOVIN,MIC1,LOC100336941,ENSBTAP00000060474,ENSBTAP00000060920,LOC100852077,ENSBTAP00000061682,ENSBTAP00000067065,ENSBTAP00000073801
InterPro	IPR013783	Immunoglobulin-like fold	17	902	0.92	8.99e-09	9913.ENSBTAP00000000859,9913.ENSBTAP00000002757,9913.ENSBTAP00000018094,9913.ENSBTAP00000047117,9913.ENSBTAP00000047658,9913.ENSBTAP00000051444,9913.ENSBTAP00000052103,9913.ENSBTAP00000052840,9913.ENSBTAP00000054661,9913.ENSBTAP00000056750,9913.ENSBTAP00000058937,9913.ENSBTAP00000060474,9913.ENSBTAP00000060920,9913.ENSBTAP00000061179,9913.ENSBTAP00000061682,9913.ENSBTAP00000067065,9913.ENSBTAP000…	NFATC1,E1BNZ1_BOVIN,LOC100852061,E1BKL1_BOVIN,LOC100297263,E1BG10_BOVIN,E1BAE6_BOVIN,G5E6H7_BOVIN,G3MYM5_BOVIN,MIC1,LOC100336941,ENSBTAP00000060474,ENSBTAP00000060920,LOC100852077,ENSBTAP00000061682,ENSBTAP00000067065,ENSBTAP00000073801
SMART	SM00409	Immunoglobulin	11	272	1.26	1.63e-08	9913.ENSBTAP00000018094,9913.ENSBTAP00000047117,9913.ENSBTAP00000047658,9913.ENSBTAP00000051444,9913.ENSBTAP00000054661,9913.ENSBTAP00000058937,9913.ENSBTAP00000060920,9913.ENSBTAP00000061179,9913.ENSBTAP00000061682,9913.ENSBTAP00000067065,9913.ENSBTAP00000073801	LOC100852061,E1BKL1_BOVIN,LOC100297263,E1BG10_BOVIN,G3MYM5_BOVIN,LOC100336941,ENSBTAP00000060920,LOC100852077,ENSBTAP00000061682,ENSBTAP00000067065,ENSBTAP00000073801

## Sheet: Baoule
category	term ID	term description	observed gene count	background gene count	strength	false discovery rate	matching proteins in your network (IDs)	matching proteins in your network (labels)
GO Process	GO:0060326	Cell chemotaxis	6	192	1.49	0.00022	9913.ENSBTAP00000022881,9913.ENSBTAP00000046999,9913.ENSBTAP00000053998,9913.ENSBTAP00000054519,9913.ENSBTAP00000062422,9913.ENSBTAP00000066727	F1MGE0_BOVIN,LAP,G3MWU3_BOVIN,LOC783012,defb402,LOC107131528
GO Process	GO:0042742	Defense response to bacterium	6	296	1.3	0.0017	9913.ENSBTAP00000022881,9913.ENSBTAP00000046999,9913.ENSBTAP00000053998,9913.ENSBTAP00000054519,9913.ENSBTAP00000062422,9913.ENSBTAP00000066727	F1MGE0_BOVIN,LAP,G3MWU3_BOVIN,LOC783012,defb402,LOC107131528
GO Process	GO:0009617	Response to bacterium	7	528	1.12	0.002	9913.ENSBTAP00000017897,9913.ENSBTAP00000022881,9913.ENSBTAP00000046999,9913.ENSBTAP00000053998,9913.ENSBTAP00000054519,9913.ENSBTAP00000062422,9913.ENSBTAP00000066727	TAB2,F1MGE0_BOVIN,LAP,G3MWU3_BOVIN,LOC783012,defb402,LOC107131528
GO Process	GO:0016477	Cell migration	7	775	0.95	0.0091	9913.ENSBTAP00000022881,9913.ENSBTAP00000032659,9913.ENSBTAP00000046999,9913.ENSBTAP00000053998,9913.ENSBTAP00000054519,9913.ENSBTAP00000062422,9913.ENSBTAP00000066727	F1MGE0_BOVIN,DOCK1,LAP,G3MWU3_BOVIN,LOC783012,defb402,LOC107131528
GO Process	GO:0051707	Response to other organism	8	1018	0.89	0.0091	9913.ENSBTAP00000017897,9913.ENSBTAP00000022881,9913.ENSBTAP00000036910,9913.ENSBTAP00000046999,9913.ENSBTAP00000053998,9913.ENSBTAP00000054519,9913.ENSBTAP00000062422,9913.ENSBTAP00000066727	TAB2,F1MGE0_BOVIN,F1MRF8_BOVIN,LAP,G3MWU3_BOVIN,LOC783012,defb402,LOC107131528
GO Process	GO:0098542	Defense response to other organism	7	775	0.95	0.0091	9913.ENSBTAP00000022881,9913.ENSBTAP00000036910,9913.ENSBTAP00000046999,9913.ENSBTAP00000053998,9913.ENSBTAP00000054519,9913.ENSBTAP00000062422,9913.ENSBTAP00000066727	F1MGE0_BOVIN,F1MRF8_BOVIN,LAP,G3MWU3_BOVIN,LOC783012,defb402,LOC107131528
GO Function	GO:0031731	CCR6 chemokine receptor binding	6	34	2.24	7.19e-09	9913.ENSBTAP00000022881,9913.ENSBTAP00000046999,9913.ENSBTAP00000053998,9913.ENSBTAP00000054519,9913.ENSBTAP00000062422,9913.ENSBTAP00000066727	F1MGE0_BOVIN,LAP,G3MWU3_BOVIN,LOC783012,defb402,LOC107131528
GO Function	GO:0042056	Chemoattractant activity	6	48	2.09	2.4e-08	9913.ENSBTAP00000022881,9913.ENSBTAP00000046999,9913.ENSBTAP00000053998,9913.ENSBTAP00000054519,9913.ENSBTAP00000062422,9913.ENSBTAP00000066727	F1MGE0_BOVIN,LAP,G3MWU3_BOVIN,LOC783012,defb402,LOC107131528
GO Component	GO:0005615	Extracellular space	11	1465	0.87	7.79e-05	9913.ENSBTAP00000016352,9913.ENSBTAP00000022881,9913.ENSBTAP00000046999,9913.ENSBTAP00000048618,9913.ENSBTAP00000050046,9913.ENSBTAP00000053867,9913.ENSBTAP00000053998,9913.ENSBTAP00000054519,9913.ENSBTAP00000062422,9913.ENSBTAP00000066727,9913.ENSBTAP00000068613	ULBP17,F1MGE0_BOVIN,LAP,F1MQX6_BOVIN,LOC100850276,ULBP21,G3MWU3_BOVIN,LOC783012,defb402,LOC107131528,ENSBTAP00000068613
GO Component	GO:0005576	Extracellular region	12	2064	0.76	0.00012	9913.ENSBTAP00000016352,9913.ENSBTAP00000022881,9913.ENSBTAP00000046999,9913.ENSBTAP00000048618,9913.ENSBTAP00000050046,9913.ENSBTAP00000053867,9913.ENSBTAP00000053998,9913.ENSBTAP00000054519,9913.ENSBTAP00000057543,9913.ENSBTAP00000062422,9913.ENSBTAP00000066727,9913.ENSBTAP00000068613	ULBP17,F1MGE0_BOVIN,LAP,F1MQX6_BOVIN,LOC100850276,ULBP21,G3MWU3_BOVIN,LOC783012,NPS,defb402,LOC107131528,ENSBTAP00000068613
GO Component	GO:0009897	External side of plasma membrane	5	407	1.09	0.0271	9913.ENSBTAP00000016352,9913.ENSBTAP00000048618,9913.ENSBTAP00000050046,9913.ENSBTAP00000053867,9913.ENSBTAP00000068613	ULBP17,F1MQX6_BOVIN,LOC100850276,ULBP21,ENSBTAP00000068613
STRING clusters	CL:38009	Mixed, incl. MHC class I-like antigen recognition-like superfamily, and Apolipoprotein L	5	47	2.02	7.66e-06	9913.ENSBTAP00000016352,9913.ENSBTAP00000048618,9913.ENSBTAP00000050046,9913.ENSBTAP00000053867,9913.ENSBTAP00000068613	ULBP17,F1MQX6_BOVIN,LOC100850276,ULBP21,ENSBTAP00000068613
STRING clusters	CL:38011	Class I Histocompatibility antigen, NKG2D ligand, domains 1 and 2, and MHC class I-like antigen recognition-like superfamily	4	22	2.26	2.72e-05	9913.ENSBTAP00000048618,9913.ENSBTAP00000050046,9913.ENSBTAP00000053867,9913.ENSBTAP00000068613	F1MQX6_BOVIN,LOC100850276,ULBP21,ENSBTAP00000068613
STRING clusters	CL:38015	Class I Histocompatibility antigen, NKG2D ligand, domains 1 and 2, and Class I Histocompatibility antigen, domains alpha 1 and 2	3	16	2.27	0.001	9913.ENSBTAP00000048618,9913.ENSBTAP00000050046,9913.ENSBTAP00000053867	F1MQX6_BOVIN,LOC100850276,ULBP21
STRING clusters	CL:40376	Beta defensin, and Beta defensin	2	6	2.52	0.0259	9913.ENSBTAP00000053998,9913.ENSBTAP00000066727	G3MWU3_BOVIN,LOC107131528
KEGG	bta04650	Natural killer cell mediated cytotoxicity	5	119	1.62	4.36e-05	9913.ENSBTAP00000016352,9913.ENSBTAP00000048618,9913.ENSBTAP00000050046,9913.ENSBTAP00000053867,9913.ENSBTAP00000068613	ULBP17,F1MQX6_BOVIN,LOC100850276,ULBP21,ENSBTAP00000068613
Reactome	BTA-163125	Post-translational modification: synthesis of GPI-anchored proteins	4	84	1.68	0.0027	9913.ENSBTAP00000016352,9913.ENSBTAP00000048618,9913.ENSBTAP00000050046,9913.ENSBTAP00000053867	ULBP17,F1MQX6_BOVIN,LOC100850276,ULBP21
Reactome	BTA-198933	Immunoregulatory interactions between a Lymphoid and a non-Lymphoid cell	4	113	1.55	0.0043	9913.ENSBTAP00000016352,9913.ENSBTAP00000048618,9913.ENSBTAP00000050046,9913.ENSBTAP00000053867	ULBP17,F1MQX6_BOVIN,LOC100850276,ULBP21
Pfam	PF14586	Class I Histocompatibility antigen, NKG2D ligand, domains 1 and 2	3	11	2.43	0.00045	9913.ENSBTAP00000016352,9913.ENSBTAP00000050046,9913.ENSBTAP00000053867	ULBP17,LOC100850276,ULBP21
InterPro	IPR001855	Beta defensin type	5	27	2.26	9.18e-07	9913.ENSBTAP00000022881,9913.ENSBTAP00000046999,9913.ENSBTAP00000053998,9913.ENSBTAP00000062422,9913.ENSBTAP00000066727	F1MGE0_BOVIN,LAP,G3MWU3_BOVIN,defb402,LOC107131528
InterPro	IPR037055	MHC class I-like antigen recognition-like superfamily	5	49	2.01	7.11e-06	9913.ENSBTAP00000016352,9913.ENSBTAP00000048618,9913.ENSBTAP00000050046,9913.ENSBTAP00000053867,9913.ENSBTAP00000068613	ULBP17,F1MQX6_BOVIN,LOC100850276,ULBP21,ENSBTAP00000068613
InterPro	IPR011162	MHC classes I/II-like antigen recognition protein	5	65	1.88	1.8e-05	9913.ENSBTAP00000016352,9913.ENSBTAP00000048618,9913.ENSBTAP00000050046,9913.ENSBTAP00000053867,9913.ENSBTAP00000068613	ULBP17,F1MQX6_BOVIN,LOC100850276,ULBP21,ENSBTAP00000068613
InterPro	IPR011161	MHC class I-like antigen recognition-like	4	46	1.94	0.00032	9913.ENSBTAP00000016352,9913.ENSBTAP00000048618,9913.ENSBTAP00000050046,9913.ENSBTAP00000053867	ULBP17,F1MQX6_BOVIN,LOC100850276,ULBP21
SMART	SM00048	Defensin/corticostatin family	3	10	2.47	0.00016	9913.ENSBTAP00000022881,9913.ENSBTAP00000062422,9913.ENSBTAP00000066727	F1MGE0_BOVIN,defb402,LOC107131528

## Sheet: Boran
#category	term ID	term description	observed gene count	background gene count	strength	false discovery rate	matching proteins in your network (IDs)	matching proteins in your network (labels)
STRING clusters	CL:37491	Immunoglobulin V-set domain	10	55	2.01	7.36e-14	9913.ENSBTAP00000051048,9913.ENSBTAP00000051280,9913.ENSBTAP00000052840,9913.ENSBTAP00000054661,9913.ENSBTAP00000056936,9913.ENSBTAP00000061682,9913.ENSBTAP00000063309,9913.ENSBTAP00000063416,9913.ENSBTAP00000067065,9913.ENSBTAP00000073528	E1BG54_BOVIN,LOC783945,G5E6H7_BOVIN,G3MYM5_BOVIN,ENSBTAP00000056936,ENSBTAP00000061682,ENSBTAP00000063309,ENSBTAP00000063416,ENSBTAP00000067065,ENSBTAP00000073528
STRING clusters	CL:37341	Immunoglobulin V-Type, and Immunoglobulin V-set domain	11	133	1.67	2.33e-12	9913.ENSBTAP00000051048,9913.ENSBTAP00000051280,9913.ENSBTAP00000052840,9913.ENSBTAP00000054661,9913.ENSBTAP00000056936,9913.ENSBTAP00000061682,9913.ENSBTAP00000063309,9913.ENSBTAP00000063416,9913.ENSBTAP00000067065,9913.ENSBTAP00000073528,9913.ENSBTAP00000073801	E1BG54_BOVIN,LOC783945,G5E6H7_BOVIN,G3MYM5_BOVIN,ENSBTAP00000056936,ENSBTAP00000061682,ENSBTAP00000063309,ENSBTAP00000063416,ENSBTAP00000067065,ENSBTAP00000073528,ENSBTAP00000073801
STRING clusters	CL:37494	Immunoglobulin V-Type, and Immunoglobulin V-set domain	6	26	2.11	3e-08	9913.ENSBTAP00000051280,9913.ENSBTAP00000052840,9913.ENSBTAP00000056936,9913.ENSBTAP00000061682,9913.ENSBTAP00000063416,9913.ENSBTAP00000073528	LOC783945,G5E6H7_BOVIN,ENSBTAP00000056936,ENSBTAP00000061682,ENSBTAP00000063416,ENSBTAP00000073528
STRING clusters	CL:37566	Immunoglobulin V-set domain	4	17	2.12	4.85e-05	9913.ENSBTAP00000051048,9913.ENSBTAP00000054661,9913.ENSBTAP00000063309,9913.ENSBTAP00000067065	E1BG54_BOVIN,G3MYM5_BOVIN,ENSBTAP00000063309,ENSBTAP00000067065
STRING clusters	CL:37497	Immunoglobulin V-Type, and Immunoglobulin	3	12	2.15	0.0019	9913.ENSBTAP00000056936,9913.ENSBTAP00000063416,9913.ENSBTAP00000073528	ENSBTAP00000056936,ENSBTAP00000063416,ENSBTAP00000073528
STRING clusters	CL:37568	Immunoglobulin V-set domain	3	12	2.15	0.0019	9913.ENSBTAP00000051048,9913.ENSBTAP00000054661,9913.ENSBTAP00000063309	E1BG54_BOVIN,G3MYM5_BOVIN,ENSBTAP00000063309
STRING clusters	CL:37607	Phosphorylation of CD3 and TCR zeta chains, and MHC protein complex	3	40	1.62	0.037	9913.ENSBTAP00000012703,9913.ENSBTAP00000056576,9913.ENSBTAP00000072487	LOC512286,LOC100296565,LOC786717
COMPARTMENTS	GOCC:0019814	Immunoglobulin complex	12	133	1.7	2.87e-14	9913.ENSBTAP00000051048,9913.ENSBTAP00000051280,9913.ENSBTAP00000052840,9913.ENSBTAP00000054661,9913.ENSBTAP00000056576,9913.ENSBTAP00000056936,9913.ENSBTAP00000061682,9913.ENSBTAP00000063309,9913.ENSBTAP00000067065,9913.ENSBTAP00000072487,9913.ENSBTAP00000073528,9913.ENSBTAP00000073801	E1BG54_BOVIN,LOC783945,G5E6H7_BOVIN,G3MYM5_BOVIN,LOC100296565,ENSBTAP00000056936,ENSBTAP00000061682,ENSBTAP00000063309,ENSBTAP00000067065,LOC786717,ENSBTAP00000073528,ENSBTAP00000073801
COMPARTMENTS	GOCC:0042571	Immunoglobulin complex, circulating	11	101	1.79	5.39e-14	9913.ENSBTAP00000051048,9913.ENSBTAP00000051280,9913.ENSBTAP00000052840,9913.ENSBTAP00000054661,9913.ENSBTAP00000056576,9913.ENSBTAP00000056936,9913.ENSBTAP00000061682,9913.ENSBTAP00000063309,9913.ENSBTAP00000067065,9913.ENSBTAP00000072487,9913.ENSBTAP00000073528	E1BG54_BOVIN,LOC783945,G5E6H7_BOVIN,G3MYM5_BOVIN,LOC100296565,ENSBTAP00000056936,ENSBTAP00000061682,ENSBTAP00000063309,ENSBTAP00000067065,LOC786717,ENSBTAP00000073528
COMPARTMENTS	GOCC:0005615	Extracellular space	12	556	1.08	1.09e-07	9913.ENSBTAP00000051048,9913.ENSBTAP00000051280,9913.ENSBTAP00000052840,9913.ENSBTAP00000054661,9913.ENSBTAP00000056576,9913.ENSBTAP00000056936,9913.ENSBTAP00000061682,9913.ENSBTAP00000063309,9913.ENSBTAP00000067065,9913.ENSBTAP00000072487,9913.ENSBTAP00000073528,9913.ENSBTAP00000073801	E1BG54_BOVIN,LOC783945,G5E6H7_BOVIN,G3MYM5_BOVIN,LOC100296565,ENSBTAP00000056936,ENSBTAP00000061682,ENSBTAP00000063309,ENSBTAP00000067065,LOC786717,ENSBTAP00000073528,ENSBTAP00000073801
COMPARTMENTS	GOCC:0005576	Extracellular region	15	1519	0.74	1.08e-05	9913.ENSBTAP00000011978,9913.ENSBTAP00000051048,9913.ENSBTAP00000051280,9913.ENSBTAP00000052840,9913.ENSBTAP00000054661,9913.ENSBTAP00000056576,9913.ENSBTAP00000056936,9913.ENSBTAP00000061682,9913.ENSBTAP00000063309,9913.ENSBTAP00000066727,9913.ENSBTAP00000067065,9913.ENSBTAP00000067936,9913.ENSBTAP00000072487,9913.ENSBTAP00000073528,9913.ENSBTAP00000073801	LOXL1,E1BG54_BOVIN,LOC783945,G5E6H7_BOVIN,G3MYM5_BOVIN,LOC100296565,ENSBTAP00000056936,ENSBTAP00000061682,ENSBTAP00000063309,LOC107131528,ENSBTAP00000067065,WC-7,LOC786717,ENSBTAP00000073528,ENSBTAP00000073801
UniProt Keywords	KW-0732	Signal	19	3116	0.53	0.00017	9913.ENSBTAP00000011978,9913.ENSBTAP00000019150,9913.ENSBTAP00000029856,9913.ENSBTAP00000036910,9913.ENSBTAP00000050046,9913.ENSBTAP00000051048,9913.ENSBTAP00000051280,9913.ENSBTAP00000052840,9913.ENSBTAP00000054519,9913.ENSBTAP00000054661,9913.ENSBTAP00000056576,9913.ENSBTAP00000056936,9913.ENSBTAP00000063309,9913.ENSBTAP00000063416,9913.ENSBTAP00000066727,9913.ENSBTAP00000067065,9913.ENSBTAP000…	LOXL1,GIMAP8,SCGB1C1,F1MRF8_BOVIN,LOC100850276,E1BG54_BOVIN,LOC783945,G5E6H7_BOVIN,LOC783012,G3MYM5_BOVIN,LOC100296565,ENSBTAP00000056936,ENSBTAP00000063309,ENSBTAP00000063416,LOC107131528,ENSBTAP00000067065,WC-7,LOC786717,ENSBTAP00000073528
Pfam	PF00664	ABC transporter transmembrane region	3	30	1.75	0.0388	9913.ENSBTAP00000035351,9913.ENSBTAP00000035357,9913.ENSBTAP00000065853	LOC100337076,LOC100337390,ABCB1
InterPro	IPR013106	Immunoglobulin V-set domain	13	305	1.38	4.26e-11	9913.ENSBTAP00000051048,9913.ENSBTAP00000051280,9913.ENSBTAP00000052840,9913.ENSBTAP00000054661,9913.ENSBTAP00000056576,9913.ENSBTAP00000056936,9913.ENSBTAP00000061682,9913.ENSBTAP00000063309,9913.ENSBTAP00000063416,9913.ENSBTAP00000067065,9913.ENSBTAP00000072487,9913.ENSBTAP00000073528,9913.ENSBTAP00000073801	E1BG54_BOVIN,LOC783945,G5E6H7_BOVIN,G3MYM5_BOVIN,LOC100296565,ENSBTAP00000056936,ENSBTAP00000061682,ENSBTAP00000063309,ENSBTAP00000063416,ENSBTAP00000067065,LOC786717,ENSBTAP00000073528,ENSBTAP00000073801
InterPro	IPR003599	Immunoglobulin subtype	13	536	1.13	1.34e-08	9913.ENSBTAP00000051048,9913.ENSBTAP00000051280,9913.ENSBTAP00000052840,9913.ENSBTAP00000054661,9913.ENSBTAP00000056576,9913.ENSBTAP00000056936,9913.ENSBTAP00000061682,9913.ENSBTAP00000063309,9913.ENSBTAP00000063416,9913.ENSBTAP00000067065,9913.ENSBTAP00000072487,9913.ENSBTAP00000073528,9913.ENSBTAP00000073801	E1BG54_BOVIN,LOC783945,G5E6H7_BOVIN,G3MYM5_BOVIN,LOC100296565,ENSBTAP00000056936,ENSBTAP00000061682,ENSBTAP00000063309,ENSBTAP00000063416,ENSBTAP00000067065,LOC786717,ENSBTAP00000073528,ENSBTAP00000073801
InterPro	IPR007110	Immunoglobulin-like domain	14	650	1.08	1.34e-08	9913.ENSBTAP00000012703,9913.ENSBTAP00000051048,9913.ENSBTAP00000051280,9913.ENSBTAP00000052840,9913.ENSBTAP00000054661,9913.ENSBTAP00000056576,9913.ENSBTAP00000056936,9913.ENSBTAP00000061682,9913.ENSBTAP00000063309,9913.ENSBTAP00000063416,9913.ENSBTAP00000067065,9913.ENSBTAP00000072487,9913.ENSBTAP00000073528,9913.ENSBTAP00000073801	LOC512286,E1BG54_BOVIN,LOC783945,G5E6H7_BOVIN,G3MYM5_BOVIN,LOC100296565,ENSBTAP00000056936,ENSBTAP00000061682,ENSBTAP00000063309,ENSBTAP00000063416,ENSBTAP00000067065,LOC786717,ENSBTAP00000073528,ENSBTAP00000073801
InterPro	IPR036179	Immunoglobulin-like domain superfamily	14	670	1.07	1.34e-08	9913.ENSBTAP00000012703,9913.ENSBTAP00000051048,9913.ENSBTAP00000051280,9913.ENSBTAP00000052840,9913.ENSBTAP00000054661,9913.ENSBTAP00000056576,9913.ENSBTAP00000056936,9913.ENSBTAP00000061682,9913.ENSBTAP00000063309,9913.ENSBTAP00000063416,9913.ENSBTAP00000067065,9913.ENSBTAP00000072487,9913.ENSBTAP00000073528,9913.ENSBTAP00000073801	LOC512286,E1BG54_BOVIN,LOC783945,G5E6H7_BOVIN,G3MYM5_BOVIN,LOC100296565,ENSBTAP00000056936,ENSBTAP00000061682,ENSBTAP00000063309,ENSBTAP00000063416,ENSBTAP00000067065,LOC786717,ENSBTAP00000073528,ENSBTAP00000073801
InterPro	IPR013783	Immunoglobulin-like fold	14	902	0.94	3.81e-07	9913.ENSBTAP00000012703,9913.ENSBTAP00000051048,9913.ENSBTAP00000051280,9913.ENSBTAP00000052840,9913.ENSBTAP00000054661,9913.ENSBTAP00000056576,9913.ENSBTAP00000056936,9913.ENSBTAP00000061682,9913.ENSBTAP00000063309,9913.ENSBTAP00000063416,9913.ENSBTAP00000067065,9913.ENSBTAP00000072487,9913.ENSBTAP00000073528,9913.ENSBTAP00000073801	LOC512286,E1BG54_BOVIN,LOC783945,G5E6H7_BOVIN,G3MYM5_BOVIN,LOC100296565,ENSBTAP00000056936,ENSBTAP00000061682,ENSBTAP00000063309,ENSBTAP00000063416,ENSBTAP00000067065,LOC786717,ENSBTAP00000073528,ENSBTAP00000073801
SMART	SM00409	Immunoglobulin	10	272	1.31	3.07e-08	9913.ENSBTAP00000051048,9913.ENSBTAP00000054661,9913.ENSBTAP00000056936,9913.ENSBTAP00000061682,9913.ENSBTAP00000063309,9913.ENSBTAP00000063416,9913.ENSBTAP00000067065,9913.ENSBTAP00000072487,9913.ENSBTAP00000073528,9913.ENSBTAP00000073801	E1BG54_BOVIN,G3MYM5_BOVIN,ENSBTAP00000056936,ENSBTAP00000061682,ENSBTAP00000063309,ENSBTAP00000063416,ENSBTAP00000067065,LOC786717,ENSBTAP00000073528,ENSBTAP00000073801

## Sheet: Djakkore
#category	term ID	term description	observed gene count	background gene count	strength	false discovery rate	matching proteins in your network (IDs)	matching proteins in your network (labels)
GO Function	GO:0042605	Peptide antigen binding	3	14	1.95	0.0347	9913.ENSBTAP00000052840,9913.ENSBTAP00000059102,9913.ENSBTAP00000073801	G5E6H7_BOVIN,ENSBTAP00000059102,ENSBTAP00000073801
STRING clusters	CL:37491	Immunoglobulin V-set domain	8	55	1.78	1.14e-08	9913.ENSBTAP00000052840,9913.ENSBTAP00000054661,9913.ENSBTAP00000056936,9913.ENSBTAP00000059102,9913.ENSBTAP00000061682,9913.ENSBTAP00000063309,9913.ENSBTAP00000064707,9913.ENSBTAP00000064882	G5E6H7_BOVIN,G3MYM5_BOVIN,ENSBTAP00000056936,ENSBTAP00000059102,ENSBTAP00000061682,ENSBTAP00000063309,ENSBTAP00000064707,ENSBTAP00000064882
STRING clusters	CL:37341	Immunoglobulin V-Type, and Immunoglobulin V-set domain	9	133	1.45	1.31e-07	9913.ENSBTAP00000052840,9913.ENSBTAP00000054661,9913.ENSBTAP00000056936,9913.ENSBTAP00000059102,9913.ENSBTAP00000061682,9913.ENSBTAP00000063309,9913.ENSBTAP00000064707,9913.ENSBTAP00000064882,9913.ENSBTAP00000073801	G5E6H7_BOVIN,G3MYM5_BOVIN,ENSBTAP00000056936,ENSBTAP00000059102,ENSBTAP00000061682,ENSBTAP00000063309,ENSBTAP00000064707,ENSBTAP00000064882,ENSBTAP00000073801
STRING clusters	CL:37566	Immunoglobulin V-set domain	4	17	1.99	0.00028	9913.ENSBTAP00000054661,9913.ENSBTAP00000063309,9913.ENSBTAP00000064707,9913.ENSBTAP00000064882	G3MYM5_BOVIN,ENSBTAP00000063309,ENSBTAP00000064707,ENSBTAP00000064882
STRING clusters	CL:37493	Immunoglobulin V-Type, and Immunoglobulin V-set domain	4	36	1.66	0.0031	9913.ENSBTAP00000052840,9913.ENSBTAP00000056936,9913.ENSBTAP00000059102,9913.ENSBTAP00000061682	G5E6H7_BOVIN,ENSBTAP00000056936,ENSBTAP00000059102,ENSBTAP00000061682
STRING clusters	CL:33809	Mixed, incl. Fatty acid desaturase, and ATP-binding cassette sub-family C member 4, six-transmembrane helical domain 1	3	15	1.92	0.0102	9913.ENSBTAP00000035357,9913.ENSBTAP00000036813,9913.ENSBTAP00000046814	LOC100337390,G5E5W7_BOVIN,LOC784305
STRING clusters	CL:37494	Immunoglobulin V-Type, and Immunoglobulin V-set domain	3	26	1.68	0.0321	9913.ENSBTAP00000052840,9913.ENSBTAP00000056936,9913.ENSBTAP00000061682	G5E6H7_BOVIN,ENSBTAP00000056936,ENSBTAP00000061682
TISSUES	BTO:0003917	KB-V1 cell	3	17	1.86	0.0327	9913.ENSBTAP00000035357,9913.ENSBTAP00000036813,9913.ENSBTAP00000046814	LOC100337390,G5E5W7_BOVIN,LOC784305
TISSUES	BTO:0005854	Pronephric tubule	3	17	1.86	0.0327	9913.ENSBTAP00000035357,9913.ENSBTAP00000036813,9913.ENSBTAP00000046814	LOC100337390,G5E5W7_BOVIN,LOC784305
COMPARTMENTS	GOCC:0019814	Immunoglobulin complex	10	133	1.49	2.99e-09	9913.ENSBTAP00000047117,9913.ENSBTAP00000052840,9913.ENSBTAP00000054661,9913.ENSBTAP00000056576,9913.ENSBTAP00000056936,9913.ENSBTAP00000061682,9913.ENSBTAP00000063309,9913.ENSBTAP00000064707,9913.ENSBTAP00000064882,9913.ENSBTAP00000073801	E1BKL1_BOVIN,G5E6H7_BOVIN,G3MYM5_BOVIN,LOC100296565,ENSBTAP00000056936,ENSBTAP00000061682,ENSBTAP00000063309,ENSBTAP00000064707,ENSBTAP00000064882,ENSBTAP00000073801
COMPARTMENTS	GOCC:0042571	Immunoglobulin complex, circulating	9	101	1.57	5.12e-09	9913.ENSBTAP00000047117,9913.ENSBTAP00000052840,9913.ENSBTAP00000054661,9913.ENSBTAP00000056576,9913.ENSBTAP00000056936,9913.ENSBTAP00000061682,9913.ENSBTAP00000063309,9913.ENSBTAP00000064707,9913.ENSBTAP00000064882	E1BKL1_BOVIN,G5E6H7_BOVIN,G3MYM5_BOVIN,LOC100296565,ENSBTAP00000056936,ENSBTAP00000061682,ENSBTAP00000063309,ENSBTAP00000064707,ENSBTAP00000064882
COMPARTMENTS	GOCC:0005576	Extracellular region	18	1519	0.69	5.91e-06	9913.ENSBTAP00000028129,9913.ENSBTAP00000029993,9913.ENSBTAP00000047117,9913.ENSBTAP00000052840,9913.ENSBTAP00000054661,9913.ENSBTAP00000054985,9913.ENSBTAP00000056576,9913.ENSBTAP00000056936,9913.ENSBTAP00000061682,9913.ENSBTAP00000063309,9913.ENSBTAP00000064707,9913.ENSBTAP00000064882,9913.ENSBTAP00000066727,9913.ENSBTAP00000070350,9913.ENSBTAP00000070408,9913.ENSBTAP00000070455,9913.ENSBTAP000…	WC1,PLSCR2,E1BKL1_BOVIN,G5E6H7_BOVIN,G3MYM5_BOVIN,COL5A1,LOC100296565,ENSBTAP00000056936,ENSBTAP00000061682,ENSBTAP00000063309,ENSBTAP00000064707,ENSBTAP00000064882,LOC107131528,ENSBTAP00000070350,ENSBTAP00000070408,ENSBTAP00000070455,ENSBTAP00000073801,WC1.3
COMPARTMENTS	GOCC:0005615	Extracellular space	10	556	0.87	0.00042	9913.ENSBTAP00000047117,9913.ENSBTAP00000052840,9913.ENSBTAP00000054661,9913.ENSBTAP00000056576,9913.ENSBTAP00000056936,9913.ENSBTAP00000061682,9913.ENSBTAP00000063309,9913.ENSBTAP00000064707,9913.ENSBTAP00000064882,9913.ENSBTAP00000073801	E1BKL1_BOVIN,G5E6H7_BOVIN,G3MYM5_BOVIN,LOC100296565,ENSBTAP00000056936,ENSBTAP00000061682,ENSBTAP00000063309,ENSBTAP00000064707,ENSBTAP00000064882,ENSBTAP00000073801
UniProt Keywords	KW-0732	Signal	21	3116	0.44	0.0027	9913.ENSBTAP00000021451,9913.ENSBTAP00000028129,9913.ENSBTAP00000036910,9913.ENSBTAP00000047973,9913.ENSBTAP00000050046,9913.ENSBTAP00000052840,9913.ENSBTAP00000054661,9913.ENSBTAP00000054985,9913.ENSBTAP00000056576,9913.ENSBTAP00000056936,9913.ENSBTAP00000060474,9913.ENSBTAP00000063309,9913.ENSBTAP00000064882,9913.ENSBTAP00000066727,9913.ENSBTAP00000067543,9913.ENSBTAP00000068662,9913.ENSBTAP000…	BOLA-NC1,WC1,F1MRF8_BOVIN,LOC790886,LOC100850276,G5E6H7_BOVIN,G3MYM5_BOVIN,COL5A1,LOC100296565,ENSBTAP00000056936,ENSBTAP00000060474,ENSBTAP00000063309,ENSBTAP00000064882,LOC107131528,IYD,FZD3,LOC112441537,JSP.1,ENSBTAP00000070408,ENSBTAP00000070455,WC1.3
InterPro	IPR013106	Immunoglobulin V-set domain	12	305	1.21	7.89e-08	9913.ENSBTAP00000047117,9913.ENSBTAP00000052840,9913.ENSBTAP00000054661,9913.ENSBTAP00000056576,9913.ENSBTAP00000056936,9913.ENSBTAP00000059102,9913.ENSBTAP00000060474,9913.ENSBTAP00000061682,9913.ENSBTAP00000063309,9913.ENSBTAP00000064707,9913.ENSBTAP00000064882,9913.ENSBTAP00000073801	E1BKL1_BOVIN,G5E6H7_BOVIN,G3MYM5_BOVIN,LOC100296565,ENSBTAP00000056936,ENSBTAP00000059102,ENSBTAP00000060474,ENSBTAP00000061682,ENSBTAP00000063309,ENSBTAP00000064707,ENSBTAP00000064882,ENSBTAP00000073801
InterPro	IPR007110	Immunoglobulin-like domain	14	650	0.95	1.43e-06	9913.ENSBTAP00000021451,9913.ENSBTAP00000047117,9913.ENSBTAP00000052840,9913.ENSBTAP00000054661,9913.ENSBTAP00000056576,9913.ENSBTAP00000056936,9913.ENSBTAP00000059102,9913.ENSBTAP00000060474,9913.ENSBTAP00000061682,9913.ENSBTAP00000063309,9913.ENSBTAP00000064707,9913.ENSBTAP00000064882,9913.ENSBTAP00000070120,9913.ENSBTAP00000073801	BOLA-NC1,E1BKL1_BOVIN,G5E6H7_BOVIN,G3MYM5_BOVIN,LOC100296565,ENSBTAP00000056936,ENSBTAP00000059102,ENSBTAP00000060474,ENSBTAP00000061682,ENSBTAP00000063309,ENSBTAP00000064707,ENSBTAP00000064882,JSP.1,ENSBTAP00000073801
InterPro	IPR036179	Immunoglobulin-like domain superfamily	14	670	0.94	1.43e-06	9913.ENSBTAP00000021451,9913.ENSBTAP00000047117,9913.ENSBTAP00000052840,9913.ENSBTAP00000054661,9913.ENSBTAP00000056576,9913.ENSBTAP00000056936,9913.ENSBTAP00000059102,9913.ENSBTAP00000060474,9913.ENSBTAP00000061682,9913.ENSBTAP00000063309,9913.ENSBTAP00000064707,9913.ENSBTAP00000064882,9913.ENSBTAP00000070120,9913.ENSBTAP00000073801	BOLA-NC1,E1BKL1_BOVIN,G5E6H7_BOVIN,G3MYM5_BOVIN,LOC100296565,ENSBTAP00000056936,ENSBTAP00000059102,ENSBTAP00000060474,ENSBTAP00000061682,ENSBTAP00000063309,ENSBTAP00000064707,ENSBTAP00000064882,JSP.1,ENSBTAP00000073801
InterPro	IPR003599	Immunoglobulin subtype	12	536	0.97	1.02e-05	9913.ENSBTAP00000047117,9913.ENSBTAP00000052840,9913.ENSBTAP00000054661,9913.ENSBTAP00000056576,9913.ENSBTAP00000056936,9913.ENSBTAP00000059102,9913.ENSBTAP00000060474,9913.ENSBTAP00000061682,9913.ENSBTAP00000063309,9913.ENSBTAP00000064707,9913.ENSBTAP00000064882,9913.ENSBTAP00000073801	E1BKL1_BOVIN,G5E6H7_BOVIN,G3MYM5_BOVIN,LOC100296565,ENSBTAP00000056936,ENSBTAP00000059102,ENSBTAP00000060474,ENSBTAP00000061682,ENSBTAP00000063309,ENSBTAP00000064707,ENSBTAP00000064882,ENSBTAP00000073801
InterPro	IPR013783	Immunoglobulin-like fold	14	902	0.81	3.48e-05	9913.ENSBTAP00000021451,9913.ENSBTAP00000047117,9913.ENSBTAP00000052840,9913.ENSBTAP00000054661,9913.ENSBTAP00000056576,9913.ENSBTAP00000056936,9913.ENSBTAP00000059102,9913.ENSBTAP00000060474,9913.ENSBTAP00000061682,9913.ENSBTAP00000063309,9913.ENSBTAP00000064707,9913.ENSBTAP00000064882,9913.ENSBTAP00000070120,9913.ENSBTAP00000073801	BOLA-NC1,E1BKL1_BOVIN,G5E6H7_BOVIN,G3MYM5_BOVIN,LOC100296565,ENSBTAP00000056936,ENSBTAP00000059102,ENSBTAP00000060474,ENSBTAP00000061682,ENSBTAP00000063309,ENSBTAP00000064707,ENSBTAP00000064882,JSP.1,ENSBTAP00000073801
SMART	SM00406	Immunoglobulin V-Type	5	83	1.4	0.0014	9913.ENSBTAP00000052840,9913.ENSBTAP00000059102,9913.ENSBTAP00000060474,9913.ENSBTAP00000064707,9913.ENSBTAP00000064882	G5E6H7_BOVIN,ENSBTAP00000059102,ENSBTAP00000060474,ENSBTAP00000064707,ENSBTAP00000064882
SMART	SM00409	Immunoglobulin	6	272	0.96	0.0173	9913.ENSBTAP00000047117,9913.ENSBTAP00000054661,9913.ENSBTAP00000056936,9913.ENSBTAP00000061682,9913.ENSBTAP00000063309,9913.ENSBTAP00000073801	E1BKL1_BOVIN,G3MYM5_BOVIN,ENSBTAP00000056936,ENSBTAP00000061682,ENSBTAP00000063309,ENSBTAP00000073801
SMART	SM00202	Scavenger receptor Cys-rich	3	37	1.52	0.0259	9913.ENSBTAP00000028129,9913.ENSBTAP00000070408,9913.ENSBTAP00000073950	WC1,ENSBTAP00000070408,WC1.3

## Sheet: Kenana
#category	term ID	term description	observed gene count	background gene count	strength	false discovery rate	matching proteins in your network (IDs)	matching proteins in your network (labels)
STRING clusters	CL:37341	Immunoglobulin V-Type, and Immunoglobulin V-set domain	10	133	1.43	3.32e-08	9913.ENSBTAP00000052840,9913.ENSBTAP00000056936,9913.ENSBTAP00000061682,9913.ENSBTAP00000062466,9913.ENSBTAP00000063309,9913.ENSBTAP00000064882,9913.ENSBTAP00000067065,9913.ENSBTAP00000069291,9913.ENSBTAP00000073801,9913.ENSBTAP00000074221	G5E6H7_BOVIN,ENSBTAP00000056936,ENSBTAP00000061682,ENSBTAP00000062466,ENSBTAP00000063309,ENSBTAP00000064882,ENSBTAP00000067065,LOC104968484,ENSBTAP00000073801,ENSBTAP00000074221
STRING clusters	CL:37491	Immunoglobulin V-set domain	8	55	1.72	3.32e-08	9913.ENSBTAP00000052840,9913.ENSBTAP00000056936,9913.ENSBTAP00000061682,9913.ENSBTAP00000062466,9913.ENSBTAP00000063309,9913.ENSBTAP00000064882,9913.ENSBTAP00000067065,9913.ENSBTAP00000074221	G5E6H7_BOVIN,ENSBTAP00000056936,ENSBTAP00000061682,ENSBTAP00000062466,ENSBTAP00000063309,ENSBTAP00000064882,ENSBTAP00000067065,ENSBTAP00000074221
STRING clusters	CL:37566	Immunoglobulin V-set domain	4	17	1.93	0.0005	9913.ENSBTAP00000063309,9913.ENSBTAP00000064882,9913.ENSBTAP00000067065,9913.ENSBTAP00000074221	ENSBTAP00000063309,ENSBTAP00000064882,ENSBTAP00000067065,ENSBTAP00000074221
STRING clusters	CL:37494	Immunoglobulin V-Type, and Immunoglobulin V-set domain	4	26	1.74	0.0017	9913.ENSBTAP00000052840,9913.ENSBTAP00000056936,9913.ENSBTAP00000061682,9913.ENSBTAP00000062466	G5E6H7_BOVIN,ENSBTAP00000056936,ENSBTAP00000061682,ENSBTAP00000062466
STRING clusters	CL:33809	Mixed, incl. Fatty acid desaturase, and ATP-binding cassette sub-family C member 4, six-transmembrane helical domain 1	3	15	1.86	0.013	9913.ENSBTAP00000035357,9913.ENSBTAP00000036813,9913.ENSBTAP00000046814	LOC100337390,G5E5W7_BOVIN,LOC784305
COMPARTMENTS	GOCC:0019814	Immunoglobulin complex	12	133	1.51	1.12e-11	9913.ENSBTAP00000047117,9913.ENSBTAP00000052840,9913.ENSBTAP00000056936,9913.ENSBTAP00000061682,9913.ENSBTAP00000062466,9913.ENSBTAP00000063309,9913.ENSBTAP00000064882,9913.ENSBTAP00000066158,9913.ENSBTAP00000067065,9913.ENSBTAP00000069291,9913.ENSBTAP00000073801,9913.ENSBTAP00000074221	E1BKL1_BOVIN,G5E6H7_BOVIN,ENSBTAP00000056936,ENSBTAP00000061682,ENSBTAP00000062466,ENSBTAP00000063309,ENSBTAP00000064882,ENSBTAP00000066158,ENSBTAP00000067065,LOC104968484,ENSBTAP00000073801,ENSBTAP00000074221
COMPARTMENTS	GOCC:0042571	Immunoglobulin complex, circulating	10	101	1.55	5.1e-10	9913.ENSBTAP00000047117,9913.ENSBTAP00000052840,9913.ENSBTAP00000056936,9913.ENSBTAP00000061682,9913.ENSBTAP00000062466,9913.ENSBTAP00000063309,9913.ENSBTAP00000064882,9913.ENSBTAP00000066158,9913.ENSBTAP00000067065,9913.ENSBTAP00000074221	E1BKL1_BOVIN,G5E6H7_BOVIN,ENSBTAP00000056936,ENSBTAP00000061682,ENSBTAP00000062466,ENSBTAP00000063309,ENSBTAP00000064882,ENSBTAP00000066158,ENSBTAP00000067065,ENSBTAP00000074221
COMPARTMENTS	GOCC:0005576	Extracellular region	21	1519	0.7	2.58e-07	9913.ENSBTAP00000026090,9913.ENSBTAP00000028248,9913.ENSBTAP00000028685,9913.ENSBTAP00000047117,9913.ENSBTAP00000047793,9913.ENSBTAP00000052840,9913.ENSBTAP00000056608,9913.ENSBTAP00000056936,9913.ENSBTAP00000061682,9913.ENSBTAP00000062466,9913.ENSBTAP00000063309,9913.ENSBTAP00000064882,9913.ENSBTAP00000066034,9913.ENSBTAP00000066158,9913.ENSBTAP00000066727,9913.ENSBTAP00000067065,9913.ENSBTAP000…	LOC532207,KISS1,CSN3,E1BKL1_BOVIN,E1BHH4_BOVIN,G5E6H7_BOVIN,PLA2G2D1,ENSBTAP00000056936,ENSBTAP00000061682,ENSBTAP00000062466,ENSBTAP00000063309,ENSBTAP00000064882,ENSBTAP00000066034,ENSBTAP00000066158,LOC107131528,ENSBTAP00000067065,WC-7,LOC104968484,ENSBTAP00000073801,WC1.3,ENSBTAP00000074221
COMPARTMENTS	GOCC:0005615	Extracellular space	14	556	0.96	2.58e-07	9913.ENSBTAP00000028685,9913.ENSBTAP00000047117,9913.ENSBTAP00000052840,9913.ENSBTAP00000056936,9913.ENSBTAP00000061682,9913.ENSBTAP00000062466,9913.ENSBTAP00000063309,9913.ENSBTAP00000064882,9913.ENSBTAP00000066034,9913.ENSBTAP00000066158,9913.ENSBTAP00000067065,9913.ENSBTAP00000069291,9913.ENSBTAP00000073801,9913.ENSBTAP00000074221	CSN3,E1BKL1_BOVIN,G5E6H7_BOVIN,ENSBTAP00000056936,ENSBTAP00000061682,ENSBTAP00000062466,ENSBTAP00000063309,ENSBTAP00000064882,ENSBTAP00000066034,ENSBTAP00000066158,ENSBTAP00000067065,LOC104968484,ENSBTAP00000073801,ENSBTAP00000074221
InterPro	IPR013106	Immunoglobulin V-set domain	12	305	1.15	4.63e-07	9913.ENSBTAP00000047117,9913.ENSBTAP00000052840,9913.ENSBTAP00000056936,9913.ENSBTAP00000061682,9913.ENSBTAP00000062466,9913.ENSBTAP00000063309,9913.ENSBTAP00000064882,9913.ENSBTAP00000066158,9913.ENSBTAP00000067065,9913.ENSBTAP00000069291,9913.ENSBTAP00000073801,9913.ENSBTAP00000074221	E1BKL1_BOVIN,G5E6H7_BOVIN,ENSBTAP00000056936,ENSBTAP00000061682,ENSBTAP00000062466,ENSBTAP00000063309,ENSBTAP00000064882,ENSBTAP00000066158,ENSBTAP00000067065,LOC104968484,ENSBTAP00000073801,ENSBTAP00000074221
InterPro	IPR003599	Immunoglobulin subtype	12	536	0.9	0.0001	9913.ENSBTAP00000047117,9913.ENSBTAP00000052840,9913.ENSBTAP00000056936,9913.ENSBTAP00000061682,9913.ENSBTAP00000062466,9913.ENSBTAP00000063309,9913.ENSBTAP00000064882,9913.ENSBTAP00000066158,9913.ENSBTAP00000067065,9913.ENSBTAP00000069291,9913.ENSBTAP00000073801,9913.ENSBTAP00000074221	E1BKL1_BOVIN,G5E6H7_BOVIN,ENSBTAP00000056936,ENSBTAP00000061682,ENSBTAP00000062466,ENSBTAP00000063309,ENSBTAP00000064882,ENSBTAP00000066158,ENSBTAP00000067065,LOC104968484,ENSBTAP00000073801,ENSBTAP00000074221
InterPro	IPR007110	Immunoglobulin-like domain	13	650	0.86	0.0001	9913.ENSBTAP00000021451,9913.ENSBTAP00000047117,9913.ENSBTAP00000052840,9913.ENSBTAP00000056936,9913.ENSBTAP00000061682,9913.ENSBTAP00000062466,9913.ENSBTAP00000063309,9913.ENSBTAP00000064882,9913.ENSBTAP00000066158,9913.ENSBTAP00000067065,9913.ENSBTAP00000069291,9913.ENSBTAP00000073801,9913.ENSBTAP00000074221	BOLA-NC1,E1BKL1_BOVIN,G5E6H7_BOVIN,ENSBTAP00000056936,ENSBTAP00000061682,ENSBTAP00000062466,ENSBTAP00000063309,ENSBTAP00000064882,ENSBTAP00000066158,ENSBTAP00000067065,LOC104968484,ENSBTAP00000073801,ENSBTAP00000074221
InterPro	IPR036179	Immunoglobulin-like domain superfamily	13	670	0.84	0.0001	9913.ENSBTAP00000021451,9913.ENSBTAP00000047117,9913.ENSBTAP00000052840,9913.ENSBTAP00000056936,9913.ENSBTAP00000061682,9913.ENSBTAP00000062466,9913.ENSBTAP00000063309,9913.ENSBTAP00000064882,9913.ENSBTAP00000066158,9913.ENSBTAP00000067065,9913.ENSBTAP00000069291,9913.ENSBTAP00000073801,9913.ENSBTAP00000074221	BOLA-NC1,E1BKL1_BOVIN,G5E6H7_BOVIN,ENSBTAP00000056936,ENSBTAP00000061682,ENSBTAP00000062466,ENSBTAP00000063309,ENSBTAP00000064882,ENSBTAP00000066158,ENSBTAP00000067065,LOC104968484,ENSBTAP00000073801,ENSBTAP00000074221
InterPro	IPR013783	Immunoglobulin-like fold	13	902	0.71	0.0016	9913.ENSBTAP00000021451,9913.ENSBTAP00000047117,9913.ENSBTAP00000052840,9913.ENSBTAP00000056936,9913.ENSBTAP00000061682,9913.ENSBTAP00000062466,9913.ENSBTAP00000063309,9913.ENSBTAP00000064882,9913.ENSBTAP00000066158,9913.ENSBTAP00000067065,9913.ENSBTAP00000069291,9913.ENSBTAP00000073801,9913.ENSBTAP00000074221	BOLA-NC1,E1BKL1_BOVIN,G5E6H7_BOVIN,ENSBTAP00000056936,ENSBTAP00000061682,ENSBTAP00000062466,ENSBTAP00000063309,ENSBTAP00000064882,ENSBTAP00000066158,ENSBTAP00000067065,LOC104968484,ENSBTAP00000073801,ENSBTAP00000074221
InterPro	IPR001211	Phospholipase A2	3	14	1.89	0.0166	9913.ENSBTAP00000056608,9913.ENSBTAP00000063593,9913.ENSBTAP00000066034	PLA2G2D1,PLA2G5,ENSBTAP00000066034
InterPro	IPR016090	Phospholipase A2 domain	3	16	1.83	0.0203	9913.ENSBTAP00000056608,9913.ENSBTAP00000063593,9913.ENSBTAP00000066034	PLA2G2D1,PLA2G5,ENSBTAP00000066034
InterPro	IPR036444	Phospholipase A2 domain superfamily	3	18	1.78	0.0242	9913.ENSBTAP00000056608,9913.ENSBTAP00000063593,9913.ENSBTAP00000066034	PLA2G2D1,PLA2G5,ENSBTAP00000066034
SMART	SM00085	Phospholipase A2	3	12	1.95	0.0057	9913.ENSBTAP00000056608,9913.ENSBTAP00000063593,9913.ENSBTAP00000066034	PLA2G2D1,PLA2G5,ENSBTAP00000066034
SMART	SM00409	Immunoglobulin	7	272	0.96	0.0057	9913.ENSBTAP00000047117,9913.ENSBTAP00000056936,9913.ENSBTAP00000061682,9913.ENSBTAP00000063309,9913.ENSBTAP00000067065,9913.ENSBTAP00000073801,9913.ENSBTAP00000074221	E1BKL1_BOVIN,ENSBTAP00000056936,ENSBTAP00000061682,ENSBTAP00000063309,ENSBTAP00000067065,ENSBTAP00000073801,ENSBTAP00000074221
SMART	SM00406	Immunoglobulin V-Type	4	83	1.24	0.0213	9913.ENSBTAP00000052840,9913.ENSBTAP00000064882,9913.ENSBTAP00000066158,9913.ENSBTAP00000069291	G5E6H7_BOVIN,ENSBTAP00000064882,ENSBTAP00000066158,LOC104968484

## Sheet: NDama
#category	term ID	term description	observed gene count	background gene count	strength	false discovery rate	matching proteins in your network (IDs)	matching proteins in your network (labels)
Reactome	BTA-381426	Regulation of Insulin-like Growth Factor (IGF) transport and uptake by Insulin-like Growth Factor Binding Proteins (IGFBPs)	4	89	1.39	0.0323	9913.ENSBTAP00000016190,9913.ENSBTAP00000017482,9913.ENSBTAP00000042159,9913.ENSBTAP00000049156	LOC112446726,G3X724_BOVIN,APOL3-2,LOC510193
Reactome	BTA-8957275	Post-translational protein phosphorylation	4	84	1.42	0.0323	9913.ENSBTAP00000016190,9913.ENSBTAP00000017482,9913.ENSBTAP00000042159,9913.ENSBTAP00000049156	LOC112446726,G3X724_BOVIN,APOL3-2,LOC510193
Reactome	BTA-629587	Highly sodium permeable postsynaptic acetylcholine nicotinic receptors	2	5	2.34	0.0367	9913.ENSBTAP00000015135,9913.ENSBTAP00000048242	CHRND,CHRNG
Pfam	PF05461	Apolipoprotein L	3	9	2.26	0.0017	9913.ENSBTAP00000016190,9913.ENSBTAP00000017482,9913.ENSBTAP00000042159	LOC112446726,G3X724_BOVIN,APOL3-2
InterPro	IPR008405	Apolipoprotein L	4	13	2.23	0.00016	9913.ENSBTAP00000016190,9913.ENSBTAP00000017482,9913.ENSBTAP00000042159,9913.ENSBTAP00000049156	LOC112446726,G3X724_BOVIN,APOL3-2,LOC510193

## Sheet: Ogaden
#category	term ID	term description	observed gene count	background gene count	strength	false discovery rate	matching proteins in your network (IDs)	matching proteins in your network (labels)
GO Function	GO:0005044	Scavenger receptor activity	5	62	1.37	0.0131	9913.ENSBTAP00000028129,9913.ENSBTAP00000052785,9913.ENSBTAP00000067936,9913.ENSBTAP00000073950,9913.ENSBTAP00000074579	WC1,G3X8C9_BOVIN,WC-7,WC1.3,CD163L1
STRING clusters	CL:37491	Immunoglobulin V-set domain	6	55	1.5	0.0003	9913.ENSBTAP00000051280,9913.ENSBTAP00000052840,9913.ENSBTAP00000056936,9913.ENSBTAP00000061682,9913.ENSBTAP00000064882,9913.ENSBTAP00000067065	LOC783945,G5E6H7_BOVIN,ENSBTAP00000056936,ENSBTAP00000061682,ENSBTAP00000064882,ENSBTAP00000067065
STRING clusters	CL:37341	Immunoglobulin V-Type, and Immunoglobulin V-set domain	7	133	1.19	0.0012	9913.ENSBTAP00000051280,9913.ENSBTAP00000052840,9913.ENSBTAP00000056936,9913.ENSBTAP00000061682,9913.ENSBTAP00000064882,9913.ENSBTAP00000067065,9913.ENSBTAP00000073801	LOC783945,G5E6H7_BOVIN,ENSBTAP00000056936,ENSBTAP00000061682,ENSBTAP00000064882,ENSBTAP00000067065,ENSBTAP00000073801
STRING clusters	CL:37494	Immunoglobulin V-Type, and Immunoglobulin V-set domain	4	26	1.65	0.0052	9913.ENSBTAP00000051280,9913.ENSBTAP00000052840,9913.ENSBTAP00000056936,9913.ENSBTAP00000061682	LOC783945,G5E6H7_BOVIN,ENSBTAP00000056936,ENSBTAP00000061682
STRING clusters	CL:37228	Mostly uncharacterized, incl. Scavenger receptor Cys-rich, and Sperm-specific antigen 2 C-terminus	4	47	1.39	0.0269	9913.ENSBTAP00000052785,9913.ENSBTAP00000067936,9913.ENSBTAP00000073950,9913.ENSBTAP00000074579	G3X8C9_BOVIN,WC-7,WC1.3,CD163L1
KEGG	bta04650	Natural killer cell mediated cytotoxicity	5	119	1.09	0.0222	9913.ENSBTAP00000015730,9913.ENSBTAP00000018094,9913.ENSBTAP00000064385,9913.ENSBTAP00000066052,9913.ENSBTAP00000068952	FYN,LOC100852061,KLRC1,ENSBTAP00000066052,SH3BP2
COMPARTMENTS	GOCC:0019814	Immunoglobulin complex	9	133	1.29	2.59e-06	9913.ENSBTAP00000047117,9913.ENSBTAP00000051280,9913.ENSBTAP00000052840,9913.ENSBTAP00000056936,9913.ENSBTAP00000061682,9913.ENSBTAP00000063252,9913.ENSBTAP00000064882,9913.ENSBTAP00000067065,9913.ENSBTAP00000073801	E1BKL1_BOVIN,LOC783945,G5E6H7_BOVIN,ENSBTAP00000056936,ENSBTAP00000061682,ENSBTAP00000063252,ENSBTAP00000064882,ENSBTAP00000067065,ENSBTAP00000073801
COMPARTMENTS	GOCC:0005576	Extracellular region	22	1519	0.63	3.51e-06	9913.ENSBTAP00000002709,9913.ENSBTAP00000005791,9913.ENSBTAP00000018930,9913.ENSBTAP00000028129,9913.ENSBTAP00000047117,9913.ENSBTAP00000050990,9913.ENSBTAP00000051280,9913.ENSBTAP00000052785,9913.ENSBTAP00000052840,9913.ENSBTAP00000056936,9913.ENSBTAP00000057042,9913.ENSBTAP00000061682,9913.ENSBTAP00000063252,9913.ENSBTAP00000063507,9913.ENSBTAP00000064882,9913.ENSBTAP00000067065,9913.ENSBTAP000…	GZMM,PLA2G2E,DEFB7,WC1,E1BKL1_BOVIN,LOC523509,LOC783945,G3X8C9_BOVIN,G5E6H7_BOVIN,ENSBTAP00000056936,DEFB1,ENSBTAP00000061682,ENSBTAP00000063252,ENSBTAP00000063507,ENSBTAP00000064882,ENSBTAP00000067065,WC-7,SH3BP2,ENSBTAP00000073801,WC1.3,FGF22,CD163L1
COMPARTMENTS	GOCC:0042571	Immunoglobulin complex, circulating	8	101	1.36	3.51e-06	9913.ENSBTAP00000047117,9913.ENSBTAP00000051280,9913.ENSBTAP00000052840,9913.ENSBTAP00000056936,9913.ENSBTAP00000061682,9913.ENSBTAP00000063252,9913.ENSBTAP00000064882,9913.ENSBTAP00000067065	E1BKL1_BOVIN,LOC783945,G5E6H7_BOVIN,ENSBTAP00000056936,ENSBTAP00000061682,ENSBTAP00000063252,ENSBTAP00000064882,ENSBTAP00000067065
COMPARTMENTS	GOCC:0005615	Extracellular space	10	556	0.72	0.0106	9913.ENSBTAP00000047117,9913.ENSBTAP00000051280,9913.ENSBTAP00000052840,9913.ENSBTAP00000056936,9913.ENSBTAP00000061682,9913.ENSBTAP00000063252,9913.ENSBTAP00000064882,9913.ENSBTAP00000067065,9913.ENSBTAP00000068952,9913.ENSBTAP00000073801	E1BKL1_BOVIN,LOC783945,G5E6H7_BOVIN,ENSBTAP00000056936,ENSBTAP00000061682,ENSBTAP00000063252,ENSBTAP00000064882,ENSBTAP00000067065,SH3BP2,ENSBTAP00000073801
UniProt Keywords	KW-0732	Signal	24	3116	0.35	0.0388	9913.ENSBTAP00000002709,9913.ENSBTAP00000005791,9913.ENSBTAP00000016677,9913.ENSBTAP00000018930,9913.ENSBTAP00000024762,9913.ENSBTAP00000028129,9913.ENSBTAP00000036910,9913.ENSBTAP00000039682,9913.ENSBTAP00000048589,9913.ENSBTAP00000050990,9913.ENSBTAP00000051280,9913.ENSBTAP00000052840,9913.ENSBTAP00000054519,9913.ENSBTAP00000056936,9913.ENSBTAP00000060474,9913.ENSBTAP00000064882,9913.ENSBTAP000…	GZMM,PLA2G2E,ADAMTS12,DEFB7,TSPEAR,WC1,F1MRF8_BOVIN,FNDC1,LOC100850808,LOC523509,LOC783945,G5E6H7_BOVIN,LOC783012,ENSBTAP00000056936,ENSBTAP00000060474,ENSBTAP00000064882,ENSBTAP00000066823,ENSBTAP00000067065,WC-7,MADCAM1,LOC100336795,WC1.3,FGF22,CD163L1
InterPro	IPR003599	Immunoglobulin subtype	14	536	0.88	3.34e-05	9913.ENSBTAP00000018094,9913.ENSBTAP00000036745,9913.ENSBTAP00000039862,9913.ENSBTAP00000047117,9913.ENSBTAP00000051280,9913.ENSBTAP00000052840,9913.ENSBTAP00000056936,9913.ENSBTAP00000060474,9913.ENSBTAP00000061682,9913.ENSBTAP00000063252,9913.ENSBTAP00000064882,9913.ENSBTAP00000066823,9913.ENSBTAP00000067065,9913.ENSBTAP00000073801	LOC100852061,G5E5W5_BOVIN,BSG,E1BKL1_BOVIN,LOC783945,G5E6H7_BOVIN,ENSBTAP00000056936,ENSBTAP00000060474,ENSBTAP00000061682,ENSBTAP00000063252,ENSBTAP00000064882,ENSBTAP00000066823,ENSBTAP00000067065,ENSBTAP00000073801
InterPro	IPR013106	Immunoglobulin V-set domain	11	305	1.02	3.34e-05	9913.ENSBTAP00000047117,9913.ENSBTAP00000051280,9913.ENSBTAP00000052840,9913.ENSBTAP00000056936,9913.ENSBTAP00000060474,9913.ENSBTAP00000061682,9913.ENSBTAP00000063252,9913.ENSBTAP00000064882,9913.ENSBTAP00000066823,9913.ENSBTAP00000067065,9913.ENSBTAP00000073801	E1BKL1_BOVIN,LOC783945,G5E6H7_BOVIN,ENSBTAP00000056936,ENSBTAP00000060474,ENSBTAP00000061682,ENSBTAP00000063252,ENSBTAP00000064882,ENSBTAP00000066823,ENSBTAP00000067065,ENSBTAP00000073801
InterPro	IPR036179	Immunoglobulin-like domain superfamily	15	670	0.81	3.34e-05	9913.ENSBTAP00000018094,9913.ENSBTAP00000036745,9913.ENSBTAP00000039862,9913.ENSBTAP00000047117,9913.ENSBTAP00000051280,9913.ENSBTAP00000052840,9913.ENSBTAP00000056936,9913.ENSBTAP00000060474,9913.ENSBTAP00000061682,9913.ENSBTAP00000063252,9913.ENSBTAP00000064882,9913.ENSBTAP00000066823,9913.ENSBTAP00000067065,9913.ENSBTAP00000068032,9913.ENSBTAP00000073801	LOC100852061,G5E5W5_BOVIN,BSG,E1BKL1_BOVIN,LOC783945,G5E6H7_BOVIN,ENSBTAP00000056936,ENSBTAP00000060474,ENSBTAP00000061682,ENSBTAP00000063252,ENSBTAP00000064882,ENSBTAP00000066823,ENSBTAP00000067065,MADCAM1,ENSBTAP00000073801
InterPro	IPR007110	Immunoglobulin-like domain	14	650	0.8	8.88e-05	9913.ENSBTAP00000018094,9913.ENSBTAP00000036745,9913.ENSBTAP00000039862,9913.ENSBTAP00000047117,9913.ENSBTAP00000051280,9913.ENSBTAP00000052840,9913.ENSBTAP00000056936,9913.ENSBTAP00000060474,9913.ENSBTAP00000061682,9913.ENSBTAP00000063252,9913.ENSBTAP00000064882,9913.ENSBTAP00000066823,9913.ENSBTAP00000067065,9913.ENSBTAP00000073801	LOC100852061,G5E5W5_BOVIN,BSG,E1BKL1_BOVIN,LOC783945,G5E6H7_BOVIN,ENSBTAP00000056936,ENSBTAP00000060474,ENSBTAP00000061682,ENSBTAP00000063252,ENSBTAP00000064882,ENSBTAP00000066823,ENSBTAP00000067065,ENSBTAP00000073801
InterPro	IPR013783	Immunoglobulin-like fold	16	902	0.71	9.63e-05	9913.ENSBTAP00000018094,9913.ENSBTAP00000036745,9913.ENSBTAP00000039682,9913.ENSBTAP00000039862,9913.ENSBTAP00000047117,9913.ENSBTAP00000051280,9913.ENSBTAP00000052840,9913.ENSBTAP00000056936,9913.ENSBTAP00000060474,9913.ENSBTAP00000061682,9913.ENSBTAP00000063252,9913.ENSBTAP00000064882,9913.ENSBTAP00000066823,9913.ENSBTAP00000067065,9913.ENSBTAP00000068032,9913.ENSBTAP00000073801	LOC100852061,G5E5W5_BOVIN,FNDC1,BSG,E1BKL1_BOVIN,LOC783945,G5E6H7_BOVIN,ENSBTAP00000056936,ENSBTAP00000060474,ENSBTAP00000061682,ENSBTAP00000063252,ENSBTAP00000064882,ENSBTAP00000066823,ENSBTAP00000067065,MADCAM1,ENSBTAP00000073801
InterPro	IPR001190	SRCR domain	5	42	1.54	0.00069	9913.ENSBTAP00000028129,9913.ENSBTAP00000052785,9913.ENSBTAP00000067936,9913.ENSBTAP00000073950,9913.ENSBTAP00000074579	WC1,G3X8C9_BOVIN,WC-7,WC1.3,CD163L1
InterPro	IPR017448	SRCR-like domain	5	42	1.54	0.00069	9913.ENSBTAP00000028129,9913.ENSBTAP00000052785,9913.ENSBTAP00000067936,9913.ENSBTAP00000073950,9913.ENSBTAP00000074579	WC1,G3X8C9_BOVIN,WC-7,WC1.3,CD163L1
InterPro	IPR036772	SRCR-like domain superfamily	5	43	1.53	0.00069	9913.ENSBTAP00000028129,9913.ENSBTAP00000052785,9913.ENSBTAP00000067936,9913.ENSBTAP00000073950,9913.ENSBTAP00000074579	WC1,G3X8C9_BOVIN,WC-7,WC1.3,CD163L1
SMART	SM00202	Scavenger receptor Cys-rich	5	37	1.6	0.0002	9913.ENSBTAP00000028129,9913.ENSBTAP00000052785,9913.ENSBTAP00000067936,9913.ENSBTAP00000073950,9913.ENSBTAP00000074579	WC1,G3X8C9_BOVIN,WC-7,WC1.3,CD163L1
SMART	SM00409	Immunoglobulin	9	272	0.98	0.0002	9913.ENSBTAP00000018094,9913.ENSBTAP00000036745,9913.ENSBTAP00000047117,9913.ENSBTAP00000056936,9913.ENSBTAP00000061682,9913.ENSBTAP00000063252,9913.ENSBTAP00000066823,9913.ENSBTAP00000067065,9913.ENSBTAP00000073801	LOC100852061,G5E5W5_BOVIN,E1BKL1_BOVIN,ENSBTAP00000056936,ENSBTAP00000061682,ENSBTAP00000063252,ENSBTAP00000066823,ENSBTAP00000067065,ENSBTAP00000073801

## Sheet: Gobra
#category	term ID	term description	observed gene count	background gene count	strength	false discovery rate	matching proteins in your network (IDs)	matching proteins in your network (labels)
InterPro	IPR001190	SRCR domain	4	42	1.63	0.0248	9913.ENSBTAP00000028129,9913.ENSBTAP00000052785,9913.ENSBTAP00000070408,9913.ENSBTAP00000073950	WC1,G3X8C9_BOVIN,ENSBTAP00000070408,WC1.3
InterPro	IPR017448	SRCR-like domain	4	42	1.63	0.0248	9913.ENSBTAP00000028129,9913.ENSBTAP00000052785,9913.ENSBTAP00000070408,9913.ENSBTAP00000073950	WC1,G3X8C9_BOVIN,ENSBTAP00000070408,WC1.3
InterPro	IPR036772	SRCR-like domain superfamily	4	43	1.62	0.0248	9913.ENSBTAP00000028129,9913.ENSBTAP00000052785,9913.ENSBTAP00000070408,9913.ENSBTAP00000073950	WC1,G3X8C9_BOVIN,ENSBTAP00000070408,WC1.3
SMART	SM00202	Scavenger receptor Cys-rich	4	37	1.68	0.0013	9913.ENSBTAP00000028129,9913.ENSBTAP00000052785,9913.ENSBTAP00000070408,9913.ENSBTAP00000073950	WC1,G3X8C9_BOVIN,ENSBTAP00000070408,WC1.3
SMART	SM01148	Repeat of unknown function (DUF1220)	2	3	2.47	0.0153	9913.ENSBTAP00000023034,9913.ENSBTAP00000057107	F1N186_BOVIN,PDE4DIP
