# Supplementary material for: Insights into trait-association of selection signatures and adaptive eQTL in indigenous African cattle
Source: BMC Genomics. 2024 Oct 19;25:981. doi: 10.1186/s12864-024-10852-8 (PMC11490109; doi:10.1186/s12864-024-10852-8)
Supplement: Supplementary file 4 — Additional file 4: Table S3. Regions of breed-wise selection signatures and their intersections between breeds. Intersections between selection signatures for all breeds were identified using the option ‘multiinter’ in bedtools and intersections within 50kb of each other were grouped into regions. ID, position (chromosome, start, stop), overlap information (number of selection signatures in region, number of breed overlaps, overlapping breeds), length and genes for identified regions are reported. [file 12864_2024_10852_MOESM4_ESM.xlsx]

## Sheet: Table S5
ID	Chr	Reg_Start	Reg_Stop	N_signals	Overlap_number	Breeds	Length	Gene(s)
Reg_1	1	245692	245765	1	1	Djakkore	73
Reg_2	1	304404	427593	10	4	Ankole, Djakkore, Ogaden, Gobra	123189	ENSBTAG00000006648
Reg_3	1	477641	740876	87	6	Ankole, Boran, Djakkore, Kenana, Ogaden, Gobra	263235	ENSBTAG00000054829
Reg_4	1	80936897	80938546	1	1	Ndama	1649	ENSBTAG00000005091 (DGKG)
Reg_5	1	81004293	81004295	1	1	Ndama	2	ENSBTAG00000005091 (DGKG)
Reg_6	1	88304053	88351077	2	2	Ankole, Gobra	47024	ENSBTAG00000050181, ENSBTAG00000035144 (PLCXD1)
Reg_7	1	121953889	121957920	2	1	Djakkore	4031	ENSBTAG00000022227 (PLSCR2)
Reg_8	1	126114877	126151972	1	1	Ankole	37095	ENSBTAG00000038111, ENSBTAG00000016026 (PCOLCE2)
Reg_9	1	143152865	143178739	1	1	Ankole	25874
Reg_10	1	144483176	144500160	4	3	Ankole, Ogaden, Gobra	16984	ENSBTAG00000018607 (TSPEAR), ENSBTAG00000051900, ENSBTAG00000037662
Reg_11	1	155707859	155754256	1	1	Kenana	46397
Reg_12	1	157620923	157620925	1	1	Boran	2
Reg_13	1	157982571	157982573	1	2	Kenana, Ogaden	2
Reg_14	1	158069807	158071802	1	1	Kenana	1995
Reg_15	2	5614836	5643993	10	1	Djakkore	29157	ENSBTAG00000000266 (B1)
Reg_16	2	5707556	5707558	1	1	Djakkore	2
Reg_17	2	24586885	24645000	23	1	Djakkore	58115	ENSBTAG00000010118 (HAT1), ENSBTAG00000016762 (SLC25A12)
Reg_18	2	40506250	40548639	4	1	Djakkore	42389
Reg_19	2	55279038	55286755	3	1	Kenana	7717
Reg_20	2	66394957	66531308	46	1	Boran	136351
Reg_21	2	80825677	80825679	1	1	Gobra	2	ENSBTAG00000014832 (TMEFF2)
Reg_22	2	82956107	82959884	2	1	Gobra	3777
Reg_23	2	120075256	120252333	1	1	Ndama	177077	ENSBTAG00000004519 (ALPI), ENSBTAG00000012363, ENSBTAG00000021050 (ECEL1), ENSBTAG00000048397 (PRSS56), ENSBTAG00000011390 (CHRND), ENSBTAG00000045943 (CHRNG), ENSBTAG00000010598 (EIF4E2)
Reg_24	2	120589970	120589972	1	1	Ndama	2	ENSBTAG00000020548 (AZIN2)
Reg_25	2	120652574	120652576	1	1	Ndama	2
Reg_26	2	121441921	121441923	1	1	Djakkore	2
Reg_27	2	121535221	121535223	1	1	Djakkore	2
Reg_28	2	127091210	127097538	1	1	Ogaden	6328	ENSBTAG00000005105 (PAFAH2)
Reg_29	2	132603502	132711862	76	4	Djakkore, Kenana, Ogaden, Gobra	108360	ENSBTAG00000050719 (PLA2G2D1), ENSBTAG00000039122 (PLA2G5), ENSBTAG00000002700 (PLA2G2A), ENSBTAG00000048919, ENSBTAG00000005759 (PLA2G2A)
Reg_30	2	132779563	132794250	3	1	Ogaden	14687	ENSBTAG00000004418 (PLA2G2E)
Reg_31	2	134029089	134029091	1	1	Ogaden	2	ENSBTAG00000014967 (PAX7)
Reg_32	3	3494407	3495211	1	1	Gobra	804
Reg_33	3	4007939	4011491	1	1	Gobra	3552
Reg_34	3	4399374	4406447	4	1	Gobra	7073
Reg_35	3	4498788	4498856	1	1	Gobra	68
Reg_36	3	4557552	4557554	1	1	Ndama	2
Reg_37	3	8823060	8832820	1	1	Kenana	9760
Reg_38	3	11716837	11852849	20	5	Ankole, Kenana, Ndama, Ogaden, Gobra	136012	ENSBTAG00000038426 (CD1B), ENSBTAG00000039189, ENSBTAG00000022893, ENSBTAG00000038502, ENSBTAG00000048613
Reg_39	3	11972706	12061616	5	3	Boran, Kenana, Ogaden	88910	ENSBTAG00000024960
Reg_40	3	17378197	17457669	13	3	Boran, Djakkore, Ndama	79472	ENSBTAG00000048451
Reg_41	3	20947370	21114608	45	7	Ankole, Boran, Djakkore, Kenana, Ndama, Ogaden, Gobra	167238
Reg_42	3	21305844	21305846	1	1	Gobra	2
Reg_43	3	22733871	22784380	14	3	Djakkore, Ndama, Gobra	50509	ENSBTAG00000001564 (PDE4DIP), ENSBTAG00000017316
Reg_44	3	31991064	31996787	5	3	Boran, Kenana, Ogaden	5723
Reg_45	3	119186160	119192798	1	1	Boran	6638
Reg_46	3	119466603	119466605	1	1	Ndama	2
Reg_47	4	14948290	14949167	1	1	Djakkore	877
Reg_48	4	22571797	22575768	2	1	Ogaden	3971	ENSBTAG00000021905 (DGKB)
Reg_49	4	31154015	31230310	35	5	Ankole, Boran, Djakkore, Kenana, Gobra	76295
Reg_50	4	31608320	31630633	1	1	Ankole	22313	ENSBTAG00000004575 (FAM126A)
Reg_51	4	32933763	32990548	4	2	Boran, Ogaden	56785	ENSBTAG00000005997
Reg_52	4	56845252	56845254	1	1	Ndama	2	ENSBTAG00000004398 (IMMP2L)
Reg_53	4	65450476	65491627	1	1	Gobra	41151	ENSBTAG00000009390 (MINDY4)
Reg_54	4	82675787	82686755	1	1	Boran	10968
Reg_55	4	105206811	105206824	1	1	Ankole	13
Reg_56	4	105569991	105715143	88	7	Ankole, Boran, Djakkore, Kenana, Ndama, Ogaden, Gobra	145152	ENSBTAG00000031234, ENSBTAG00000053682, ENSBTAG00000051786, ENSBTAG00000052008, ENSBTAG00000050773, ENSBTAG00000049810, ENSBTAG00000050745, ENSBTAG00000040387, ENSBTAG00000048904, ENSBTAG00000053109, ENSBTAG00000049231
Reg_57	4	105805938	105805940	1	1	Ankole	2	ENSBTAG00000038605
Reg_58	4	105921732	105921734	1	1	Ogaden	2	ENSBTAG00000049004
Reg_59	4	112860903	112865519	2	1	Boran	4616	ENSBTAG00000014402 (GIMAP8)
Reg_60	4	115719246	115770841	22	1	Gobra	51595
Reg_61	5	31846366	31849298	2	1	Ogaden	2932
Reg_62	5	47862757	47899484	6	1	Kenana	36727	ENSBTAG00000044118 (HMGA2)
Reg_63	5	58910517	58924699	2	3	Ankole, Boran, Gobra	14182	ENSBTAG00000049016, ENSBTAG00000045922
Reg_64	5	69738585	69797193	9	1	Kenana	58608	ENSBTAG00000004781 (POLR3B)
Reg_65	5	74281633	74299675	2	2	Boran, Ogaden	18042	ENSBTAG00000049297
Reg_66	5	74538518	74677733	1	1	Ndama	139215	ENSBTAG00000039524, ENSBTAG00000038652, ENSBTAG00000040244 (APOL3), ENSBTAG00000012192
Reg_67	5	74677918	74692246	1	1	Ndama	14328
Reg_68	5	99251948	99287438	3	2	Djakkore, Ogaden	35490	ENSBTAG00000054018, ENSBTAG00000054633 (KLRC1)
Reg_69	5	101990934	102072131	8	4	Boran, Kenana, Ndama, Ogaden	81197	ENSBTAG00000051330 (WC-7)
Reg_70	5	102165447	102165449	1	1	Ogaden	2
Reg_71	5	102627911	102930315	36	5	Djakkore, Kenana, Ndama, Ogaden, Gobra	302404	ENSBTAG00000050603 (WC1.3), ENSBTAG00000049861 (WC1), ENSBTAG00000039256, ENSBTAG00000050301, ENSBTAG00000050749
Reg_72	5	102999887	103065206	17	5	Ankole, Boran, Djakkore, Kenana, Ogaden	65319	ENSBTAG00000050749, ENSBTAG00000054245 (CD163L1)
Reg_73	5	118111761	118119504	2	1	Kenana	7743
Reg_74	6	3256681	3278137	2	1	Djakkore	21456
Reg_75	6	5444592	5673876	8	4	Ankole, Djakkore, Ogaden, Gobra	229284
Reg_76	6	5878709	5879092	4	3	Djakkore, Kenana, Gobra	383	ENSBTAG00000024888 (PDE5A)
Reg_77	6	5944122	5944123	1	1	Ankole	1
Reg_78	6	11117028	11134548	1	1	Gobra	17520
Reg_79	6	12378431	12388249	2	1	Ndama	9818	ENSBTAG00000048956
Reg_80	6	16359453	16359455	1	1	Kenana	2
Reg_81	6	51386567	51510319	1	1	Gobra	123752
Reg_82	6	69785891	69868889	1	1	Ankole	82998
Reg_83	6	85652370	85652808	1	1	Kenana	438	ENSBTAG00000039787 (CSN3)
Reg_84	6	113076573	113076575	1	1	Kenana	2	ENSBTAG00000019584
Reg_85	6	115924196	115953701	2	1	Ogaden	29505	ENSBTAG00000013996 (SH3BP2)
Reg_86	6	116199799	116231309	2	1	Ogaden	31510	ENSBTAG00000027453 (RNF4), ENSBTAG00000054376 (CFAP99)
Reg_87	7	316710	316712	1	1	Gobra	2
Reg_88	7	399271	421962	3	1	Gobra	22691	ENSBTAG00000037602
Reg_89	7	7136299	7136397	2	2	Ankole, Boran	98
Reg_90	7	8769177	8818720	7	5	Ankole, Boran, Djakkore, Kenana, Ogaden	49543	ENSBTAG00000049396
Reg_91	7	10171525	10171527	1	1	Djakkore	2
Reg_92	7	10717573	10770201	36	6	Ankole, Boran, Djakkore, Kenana, Ogaden, Gobra	52628	ENSBTAG00000003528
Reg_93	7	10847457	10913880	8	3	Ankole, Djakkore, Kenana	66423	ENSBTAG00000026148, ENSBTAG00000025908
Reg_94	7	10997090	11041068	6	1	Gobra	43978	ENSBTAG00000014365
Reg_95	7	13692021	13713289	6	1	Boran	21268
Reg_96	7	15184025	15184967	2	2	Boran, Gobra	942
Reg_97	7	17414533	17414535	1	1	Gobra	2	ENSBTAG00000052571
Reg_98	7	43162973	43277483	1	1	Ogaden	114510	ENSBTAG00000039355 (MADCAM1), ENSBTAG00000010772 (TPGS1), ENSBTAG00000002098 (CDC34), ENSBTAG00000002100 (GZMM), ENSBTAG00000016648 (BSG), ENSBTAG00000015050 (HCN2), ENSBTAG00000015051 (POLRMT), ENSBTAG00000027357 (FGF22), ENSBTAG00000014349 (RNF126)
Reg_99	7	43446904	43460658	1	1	Ogaden	13754	ENSBTAG00000046406 (R3HDM4), ENSBTAG00000037418 (KISS1R)
Reg_100	7	103829473	103850765	1	1	Gobra	21292
Reg_101	7	110672913	110672915	1	1	Djakkore	2
Reg_102	8	7604199	7631719	11	1	Kenana	27520	ENSBTAG00000012432 (FDFT1), ENSBTAG00000004769 (NEIL2)
Reg_103	8	10212920	10241755	8	3	Ankole, Djakkore, Kenana	28835	ENSBTAG00000035084 (FZD3)
Reg_104	8	23067457	23275320	46	5	Boran, Djakkore, Kenana, Ogaden, Gobra	207863	ENSBTAG00000051881, ENSBTAG00000053037, ENSBTAG00000053413, ENSBTAG00000055306 (IFNB3), ENSBTAG00000049948 (IFNB3), ENSBTAG00000055103 (IFNB3), ENSBTAG00000050468 (IFNB3), ENSBTAG00000051622 (IFNB3), ENSBTAG00000048993 (IFNB3), ENSBTAG00000046967
Reg_105	8	57764378	57834425	2	1	Kenana	70047
Reg_106	8	57834917	57900231	20	1	Kenana	65314	ENSBTAG00000005667
Reg_107	8	65362614	65373889	2	2	Boran, Gobra	11275	ENSBTAG00000035708
Reg_108	8	66931212	66934405	2	1	Gobra	3193
Reg_109	8	70316382	70334582	5	4	Boran, Kenana, Ogaden, Gobra	18200
Reg_110	8	111978831	112025998	2	1	Gobra	47167	ENSBTAG00000003540 (MYT1L)
Reg_111	8	113016822	113069321	21	6	Ankole, Boran, Djakkore, Kenana, Ogaden, Gobra	52499
Reg_112	9	13910	47408	81	8	Ankole, Baoule, Boran, Djakkore, Kenana, Ndama, Ogaden, Gobra	33498
Reg_113	9	10594353	10664729	1	1	Kenana	70376	ENSBTAG00000048046
Reg_114	9	13653163	13653165	1	1	Djakkore	2
Reg_115	9	38725627	38812600	2	1	Ogaden	86973	ENSBTAG00000011851 (FYN)
Reg_116	9	65325335	65329194	2	1	Gobra	3859	ENSBTAG00000000257 (MRAP2)
Reg_117	9	70481777	70497158	16	1	Djakkore	15381	ENSBTAG00000047327
Reg_118	9	70610008	70619876	9	1	Djakkore	9868
Reg_119	9	70674311	70674313	1	1	Djakkore	2
Reg_120	9	84676893	84753209	42	5	Baoule, Boran, Djakkore, Kenana, Gobra	76316	ENSBTAG00000038112
Reg_121	9	86572133	86613869	6	1	Baoule	41736	ENSBTAG00000013454 (TAB2)
Reg_122	9	86845084	86989319	29	1	Baoule	144235	ENSBTAG00000032024 (KAT1), ENSBTAG00000015076 (LATS1), ENSBTAG00000050728, ENSBTAG00000010196 (NUP43), ENSBTAG00000010204 (PCMT1), ENSBTAG00000032007 (LRP11)
Reg_123	9	87048688	87184551	10	2	Ankole, Baoule	135863	ENSBTAG00000047902 (ULBP21), ENSBTAG00000038891, ENSBTAG00000052230, ENSBTAG00000024751 (ULBP17)
Reg_124	9	87184551	87210236	8	5	Ankole, Baoule, Kenana, Ogaden, Gobra	25685	ENSBTAG00000036061
Reg_125	9	87282973	87487204	27	1	Djakkore	204231	ENSBTAG00000026586 (PPP1R14C), ENSBTAG00000015935 (IYD)
Reg_126	9	87572543	87581333	2	1	Baoule	8790
Reg_127	9	87648618	87664739	1	1	Baoule	16121
Reg_128	9	87700664	87707584	1	1	Baoule	6920
Reg_129	9	88009906	88039670	3	1	Baoule	29764	ENSBTAG00000009846 (MTHFD1L)
Reg_130	9	95476038	95481015	3	1	Ogaden	4977	ENSBTAG00000003938 (FNDC1)
Reg_131	10	338970	393479	38	6	Boran, Djakkore, Kenana, Ndama, Ogaden, Gobra	54509
Reg_132	10	5042138	5042816	1	1	Djakkore	678	ENSBTAG00000034998 (SIMC1)
Reg_133	10	22736349	23094399	96	6	Ankole, Boran, Djakkore, Kenana, Ogaden, Gobra	358050	ENSBTAG00000052267, ENSBTAG00000054833, ENSBTAG00000050913, ENSBTAG00000047690, ENSBTAG00000054417, ENSBTAG00000050391, ENSBTAG00000050781, ENSBTAG00000054091, ENSBTAG00000046819, ENSBTAG00000038544, ENSBTAG00000045863, ENSBTAG00000054130, ENSBTAG00000049260, ENSBTAG00000052371
Reg_134	10	23178674	23178676	1	1	Ankole	2
Reg_135	10	23283772	23772851	115	7	Ankole, Boran, Djakkore, Kenana, Ndama, Ogaden, Gobra	489079	ENSBTAG00000047444, ENSBTAG00000052729, ENSBTAG00000052011, ENSBTAG00000051554, ENSBTAG00000048374, ENSBTAG00000052580, ENSBTAG00000048874, ENSBTAG00000048236 (TRAV24), ENSBTAG00000052314
Reg_136	10	24787826	24813231	3	2	Boran, Ogaden	25405
Reg_137	10	24872620	25345609	124	7	Ankole, Boran, Djakkore, Kenana, Ndama, Ogaden, Gobra	472989	ENSBTAG00000050533, ENSBTAG00000050806, ENSBTAG00000046995, ENSBTAG00000049140, ENSBTAG00000049032, ENSBTAG00000048302, ENSBTAG00000052281, ENSBTAG00000040504 (TRAV16), ENSBTAG00000054224, ENSBTAG00000054115, ENSBTAG00000050668, ENSBTAG00000054698, ENSBTAG00000051523, ENSBTAG00000049741, ENSBTAG00000035530, ENSBTAG00000051624, ENSBTAG00000050916, ENSBTAG00000049734, ENSBTAG00000050265, ENSBTAG000…
Reg_138	10	58985062	59148615	1	1	Gobra	163553	ENSBTAG00000002576 (GLDN), ENSBTAG00000014890 (CYP19A1)
Reg_139	10	70136959	70154893	6	1	Djakkore	17934
Reg_140	10	93828700	93828702	1	1	Djakkore	2
Reg_141	11	26570577	26635561	7	2	Ndama, Ogaden	64984
Reg_142	11	47218458	47219212	1	1	Kenana	754
Reg_143	11	82856124	82916854	8	2	Boran, Ndama	60730	ENSBTAG00000014081 (NBAS), ENSBTAG00000022142 (SCGB1C1), ENSBTAG00000001730 (ODF3), ENSBTAG00000001744 (BET1L), ENSBTAG00000002042 (RIC8A), ENSBTAG00000002044 (SIRT3), ENSBTAG00000002045 (PSMD13)
Reg_144	11	93927532	93927534	1	1	Ogaden	2
Reg_145	11	104996231	105008213	1	1	Ankole	11982
Reg_146	11	105340684	105357391	1	1	Djakkore	16707	ENSBTAG00000047998 (COL5A1)
Reg_147	12	3684381	3684840	1	1	Ogaden	459
Reg_148	12	22277970	22316194	5	1	Ndama	38224
Reg_149	12	29912265	30012070	1	1	Ndama	99805	ENSBTAG00000033386 (TEX26), ENSBTAG00000008271 (MEDAG)
Reg_150	12	50268733	50311432	1	1	Ndama	42699
Reg_151	12	70150836	70254786	18	4	Djakkore, Kenana, Ndama, Ogaden	103950	ENSBTAG00000047383
Reg_152	12	70332728	70338678	2	2	Djakkore, Ndama	5950
Reg_153	12	70537612	70552339	3	2	Djakkore, Kenana	14727	ENSBTAG00000046041
Reg_154	12	70676775	70709465	2	2	Kenana, Gobra	32690	ENSBTAG00000046041
Reg_155	12	71022371	71024638	1	1	Boran	2267
Reg_156	12	71162896	71165024	2	2	Boran, Kenana	2128
Reg_157	12	71215197	71248306	9	3	Djakkore, Kenana, Gobra	33109
Reg_158	12	71841925	72372195	1	1	Boran	530270	ENSBTAG00000047181
Reg_159	12	72374053	72374524	2	2	Boran, Djakkore	471
Reg_160	12	72533397	72708919	97	8	Ankole, Baoule, Boran, Djakkore, Kenana, Ndama, Ogaden, Gobra	175522	ENSBTAG00000023309
Reg_161	12	72794906	72879998	36	7	Ankole, Boran, Djakkore, Kenana, Ndama, Ogaden, Gobra	85092	ENSBTAG00000023309
Reg_162	12	74172490	74178804	2	1	Ankole	6314
Reg_163	12	75520701	75530917	3	1	Ogaden	10216	ENSBTAG00000032234 (STK24)
Reg_164	13	328463	418515	36	5	Boran, Djakkore, Kenana, Ogaden, Gobra	90052
Reg_165	13	482850	489591	8	2	Djakkore, Gobra	6741	ENSBTAG00000024891
Reg_166	13	10795576	10927931	17	5	Ankole, Boran, Djakkore, Kenana, Ogaden	132355	ENSBTAG00000023169, ENSBTAG00000017012
Reg_167	13	10986737	11093638	16	5	Ankole, Boran, Djakkore, Kenana, Ogaden	106901
Reg_168	13	11228924	11254145	5	3	Ankole, Boran, Gobra	25221
Reg_169	13	11334796	11337727	1	1	Boran	2931
Reg_170	13	15542868	15650725	1	1	Ndama	107857
Reg_171	13	15651002	15674294	1	1	Ndama	23292
Reg_172	13	41085523	41087386	1	1	Djakkore	1863
Reg_173	13	73515160	73588216	7	2	Ogaden, Gobra	73056	ENSBTAG00000039446, ENSBTAG00000051099, ENSBTAG00000046375, ENSBTAG00000039028 (PI3), ENSBTAG00000051666 (WFDC15B)
Reg_174	14	13461963	13542539	3	3	Boran, Djakkore, Kenana	80576
Reg_175	14	13542539	13721814	63	7	Ankole, Boran, Djakkore, Kenana, Ndama, Ogaden, Gobra	179275
Reg_176	14	13721814	13814572	26	8	Ankole, Baoule, Boran, Djakkore, Kenana, Ndama, Ogaden, Gobra	92758	ENSBTAG00000052622, ENSBTAG00000050469
Reg_177	14	25560062	25562409	1	1	Gobra	2347
Reg_178	14	39728295	39728361	1	1	Djakkore	66
Reg_179	14	77125911	77133946	2	2	Ogaden, Gobra	8035
Reg_180	14	78296955	78300913	1	1	Gobra	3958
Reg_181	14	82366084	82366086	1	1	Ankole	2	ENSBTAG00000007302 (SLC2A5)
Reg_182	15	57637	74074	2	1	Djakkore	16437
Reg_183	15	1045083	1045085	1	1	Kenana	2
Reg_184	15	14682418	14682500	1	1	Kenana	82
Reg_185	15	45833758	45869299	3	4	Ankole, Djakkore, Ogaden, Gobra	35541	ENSBTAG00000052456, ENSBTAG00000050050
Reg_186	15	45925096	46001573	9	4	Ankole, Djakkore, Kenana, Gobra	76477	ENSBTAG00000049727, ENSBTAG00000037603, ENSBTAG00000036031
Reg_187	15	46198109	46370210	20	4	Djakkore, Kenana, Ogaden, Gobra	172101	ENSBTAG00000037937, ENSBTAG00000049294, ENSBTAG00000052878
Reg_188	15	47198930	47215149	5	1	Kenana	16219	ENSBTAG00000000118, ENSBTAG00000038452
Reg_189	15	47302394	47311161	1	1	Kenana	8767
Reg_190	15	47462919	47495905	4	1	Kenana	32986	ENSBTAG00000054683, ENSBTAG00000032255, ENSBTAG00000049627
Reg_191	15	48646045	48650314	1	1	Djakkore	4269
Reg_192	15	49228566	49250074	10	2	Kenana, Gobra	21508
Reg_193	15	49972194	50014110	23	4	Ankole, Kenana, Ogaden, Gobra	41916	ENSBTAG00000051323, ENSBTAG00000049986
Reg_194	15	50627398	50657452	4	1	Ankole	30054	ENSBTAG00000013900 (TRIM21), ENSBTAG00000012325
Reg_195	15	50902899	50907209	2	1	Djakkore	4310
Reg_196	15	77377206	77383059	1	1	Ogaden	5853	ENSBTAG00000018482 (KBTBD4), ENSBTAG00000018483 (NDUFS3)
Reg_197	15	79158759	79159621	1	1	Ogaden	862
Reg_198	15	79366722	79409880	2	1	Ankole	43158	ENSBTAG00000050397
Reg_199	15	82542741	82588905	2	2	Ankole, Gobra	46164	ENSBTAG00000049182, ENSBTAG00000053206
Reg_200	15	83943005	83955234	7	3	Djakkore, Kenana, Ogaden	12229
Reg_201	16	826771	826949	1	1	Gobra	178
Reg_202	16	1895258	1969303	1	1	Kenana	74045	ENSBTAG00000008132 (SOX13), ENSBTAG00000018509 (ETNK2), ENSBTAG00000021333 (REN), ENSBTAG00000021200 (KISS1), ENSBTAG00000010177 (GOLT1A)
Reg_203	16	6073347	6077027	2	1	Djakkore	3680	ENSBTAG00000040409
Reg_204	16	7011951	7205300	26	4	Ankole, Boran, Djakkore, Ndama	193349
Reg_205	16	20391120	20391242	1	1	Ndama	122
Reg_206	16	27328343	27449293	1	1	Ndama	120950	ENSBTAG00000019538 (FBXO28), ENSBTAG00000012705 (DEGS1), ENSBTAG00000006718 (NVL)
Reg_207	16	27453222	27457606	1	1	Ndama	4384	ENSBTAG00000006718 (NVL)
Reg_208	16	38697244	38697246	1	1	Djakkore	2	ENSBTAG00000047256
Reg_209	16	49325921	49329472	1	1	Ogaden	3551	ENSBTAG00000005812 (TP73)
Reg_210	16	49379057	49411068	2	1	Ogaden	32011	ENSBTAG00000005812 (TP73), ENSBTAG00000015859 (WRAP73)
Reg_211	16	78030755	78087228	2	1	Ankole	56473
Reg_212	17	26422	26453	1	1	Gobra	31
Reg_213	17	121110	133478	5	1	Boran	12368
Reg_214	17	16713227	16733772	2	1	Ankole	20545	ENSBTAG00000049010 (RNF150)
Reg_215	17	40877733	40901833	12	1	Djakkore	24100
Reg_216	17	45418043	45461040	9	1	Kenana	42997
Reg_217	17	53217518	53351651	1	1	Kenana	134133	ENSBTAG00000004189 (MLXIP), ENSBTAG00000032517 (BCL7A), ENSBTAG00000004187 (WDR66)
Reg_218	17	53351985	53452966	1	1	Kenana	100981	ENSBTAG00000004187 (WDR66), ENSBTAG00000004179 (PSMD9)
Reg_219	17	63987847	64038521	3	1	Gobra	50674	ENSBTAG00000019845 (USP30), ENSBTAG00000018833 (SVOP)
Reg_220	17	67362843	67362845	1	1	Ankole	2
Reg_221	17	70795624	70795645	1	1	Kenana	21	ENSBTAG00000053980
Reg_222	18	17926	31254	1	1	Ogaden	13328
Reg_223	18	45336303	45350761	1	1	Ogaden	14458
Reg_224	18	50661566	50741957	16	5	Baoule, Djakkore, Kenana, Ogaden, Gobra	80391
Reg_225	18	51442063	51442065	1	1	Ankole	2	ENSBTAG00000049346
Reg_226	18	54758140	54758592	2	1	Ogaden	452	ENSBTAG00000039971
Reg_227	18	57195461	57348548	34	5	Ankole, Djakkore, Kenana, Ndama, Ogaden	153087	ENSBTAG00000037710, ENSBTAG00000051816
Reg_228	18	58108420	58108422	1	1	Ogaden	2	ENSBTAG00000019851 (PPP2R1A)
Reg_229	18	58829946	58878304	1	1	Ogaden	48358
Reg_230	18	58890241	58900539	2	1	Ogaden	10298	ENSBTAG00000045571, ENSBTAG00000052943
Reg_231	18	61353295	61353297	1	1	Ankole	2
Reg_232	18	61440389	61501875	5	2	Ankole, Kenana	61486	ENSBTAG00000046961, ENSBTAG00000051149, ENSBTAG00000030416, ENSBTAG00000015139
Reg_233	18	62463001	62477830	4	2	Ankole, Gobra	14829	ENSBTAG00000045854
Reg_234	18	62632500	62632935	1	1	Ogaden	435	ENSBTAG00000045951
Reg_235	18	62716091	62754155	2	3	Ankole, Djakkore, Ogaden	38064	ENSBTAG00000047270
Reg_236	18	63476509	63662920	24	6	Ankole, Boran, Djakkore, Kenana, Ogaden, Gobra	186411	ENSBTAG00000013247 (NLRP5), ENSBTAG00000002904 (ZNF787), ENSBTAG00000046111 (ZNF444), ENSBTAG00000055190, ENSBTAG00000050868, ENSBTAG00000048593, ENSBTAG00000048735, ENSBTAG00000053137
Reg_237	19	26069206	26071191	1	1	Ogaden	1985	ENSBTAG00000020432 (MIS12)
Reg_238	19	43315237	43315239	1	1	Ankole	2
Reg_239	19	50207574	50207576	1	1	Djakkore	2	ENSBTAG00000053776
Reg_240	19	55587519	55587872	1	1	Gobra	353
Reg_241	19	56893309	56893447	1	1	Gobra	138	ENSBTAG00000008328
Reg_242	20	93545	215848	59	7	Ankole, Boran, Djakkore, Kenana, Ndama, Ogaden, Gobra	122303	ENSBTAG00000047333
Reg_243	20	20979033	21020314	1	1	Kenana	41281
Reg_244	20	24730344	24747123	4	1	Ogaden	16779
Reg_245	20	39902925	39902927	1	1	Ogaden	2	ENSBTAG00000012558 (ADAMTS12)
Reg_246	20	40070828	40076416	2	1	Ogaden	5588	ENSBTAG00000012558 (ADAMTS12)
Reg_247	20	43389850	43397204	4	1	Ogaden	7354
Reg_248	21	393828	438081	7	2	Kenana, Gobra	44253	ENSBTAG00000053635
Reg_249	21	514883	514885	1	1	Ankole	2
Reg_250	21	594795	729996	41	5	Ankole, Djakkore, Kenana, Ogaden, Gobra	135201
Reg_251	21	19989950	19997927	2	1	Kenana	7977
Reg_252	21	32906347	33011773	50	7	Ankole, Boran, Djakkore, Kenana, Ndama, Ogaden, Gobra	105426	ENSBTAG00000024311
Reg_253	21	34675534	34675536	1	1	Boran	2	ENSBTAG00000009086 (LOXL1)
Reg_254	21	34744946	34747886	2	1	Gobra	2940	ENSBTAG00000039813
Reg_255	21	34814167	34827354	3	3	Kenana, Ogaden, Gobra	13187	ENSBTAG00000010828 (GZMH), ENSBTAG00000013055
Reg_256	21	65757833	65767947	2	1	Kenana	10114
Reg_257	21	67744842	67744844	1	1	Ankole	2
Reg_258	22	57786842	57887310	2	2	Ankole, Djakkore	100468	ENSBTAG00000011088 (SLC6A6)
Reg_259	22	57887310	57926051	1	1	Ankole	38741
Reg_260	22	58415687	58438303	1	1	Gobra	22616	ENSBTAG00000007208 (HDAC11)
Reg_261	22	59253934	59337171	3	1	Gobra	83237	ENSBTAG00000005191 (RPN1)
Reg_262	22	59413633	59413635	1	1	Gobra	2	ENSBTAG00000030962 (EEFSEC)
Reg_263	22	59471758	59484355	2	1	Gobra	12597	ENSBTAG00000030962 (EEFSEC)
Reg_264	22	59542133	59600624	3	1	Gobra	58491	ENSBTAG00000004937 (SEC61A1), ENSBTAG00000011547 (KBTBD12)
Reg_265	22	60525308	60525310	1	1	Kenana	2	ENSBTAG00000005617 (SLC41A3)
Reg_266	22	60759844	60762649	6	2	Boran, Djakkore	2805
Reg_267	23	7866	51494	19	7	Ankole, Boran, Djakkore, Kenana, Ndama, Ogaden, Gobra	43628
Reg_268	23	21753057	21783002	5	3	Boran, Djakkore, Ndama	29945	ENSBTAG00000054235
Reg_269	23	25982232	26112148	19	7	Baoule, Boran, Djakkore, Kenana, Ndama, Ogaden, Gobra	129916	ENSBTAG00000026163
Reg_270	23	26271811	26271812	1	1	Djakkore	1
Reg_271	23	26445034	26447660	4	2	Boran, Djakkore	2626
Reg_272	23	26680932	26810050	10	4	Ankole, Djakkore, Kenana, Ogaden	129118
Reg_273	23	26810050	26810185	3	3	Ankole, Djakkore, Ogaden	135
Reg_274	23	27888676	27888678	1	1	Ankole	2	ENSBTAG00000054342 (MIC1)
Reg_275	23	28546207	28560760	4	2	Djakkore, Kenana	14553	ENSBTAG00000019386 (BOLA-NC1)
Reg_276	23	28642380	28671433	10	5	Djakkore, Kenana, Ndama, Ogaden, Gobra	29053	ENSBTAG00000020116 (JSP.1)
Reg_277	23	28726555	28750039	12	5	Ankole, Boran, Djakkore, Kenana, Gobra	23484
Reg_278	23	28902569	28909864	1	1	Kenana	7295	ENSBTAG00000052499 (RNF39)
Reg_279	23	30196602	30294150	5	1	Djakkore	97548	ENSBTAG00000051232, ENSBTAG00000051628, ENSBTAG00000050752 (GPX5), ENSBTAG00000049252
Reg_280	24	3819	6988	8	3	Boran, Kenana, Gobra	3169
Reg_281	24	59034	69056	3	1	Ogaden	10022
Reg_282	24	218618	240690	6	1	Ogaden	22072
Reg_283	24	860064	879225	1	1	Ankole	19161	ENSBTAG00000000656 (NFATC1), ENSBTAG00000001224 (ATP9B)
Reg_284	24	32207392	32210413	1	1	Ogaden	3021
Reg_285	25	6278	34995	48	5	Ankole, Boran, Djakkore, Kenana, Ogaden	28717	ENSBTAG00000023249
Reg_286	25	23330726	23348770	2	1	Ogaden	18044
Reg_287	26	125564	229679	10	1	Djakkore	104115
Reg_288	26	497168	631496	9	2	Baoule, Djakkore	134328
Reg_289	26	3682828	3689937	1	1	Ankole	7109
Reg_290	26	14966018	14971198	1	1	Kenana	5180	ENSBTAG00000000447 (FRA10AC1)
Reg_291	26	15135943	15135945	1	1	Djakkore	2
Reg_292	26	22768765	22892907	7	1	Kenana	124142	ENSBTAG00000005780 (LDB1), ENSBTAG00000007427 (PPRC1), ENSBTAG00000007435 (NOLC1), ENSBTAG00000015700 (ELOVL3), ENSBTAG00000015702 (PITX3), ENSBTAG00000006014 (GBF1)
Reg_293	26	22969977	23014438	4	1	Kenana	44461	ENSBTAG00000006014 (GBF1)
Reg_294	26	43835406	43835408	1	1	Djakkore	2
Reg_295	26	45743180	45758181	2	1	Djakkore	15001	ENSBTAG00000012444 (ADAM12)
Reg_296	26	46893231	47142891	1	1	Baoule	249660	ENSBTAG00000031890 (DOCK1), ENSBTAG00000054311 (NPS)
Reg_297	26	49642204	49699951	7	1	Djakkore	57747
Reg_298	26	51133449	51133451	1	1	Djakkore	2
Reg_299	27	25728	88572	17	4	Djakkore, Kenana, Ogaden, Gobra	62844
Reg_300	27	5925559	5937205	6	4	Djakkore, Kenana, Ogaden, Gobra	11646
Reg_301	27	6224368	6366281	20	5	Ankole, Baoule, Boran, Kenana, Ogaden	141913	ENSBTAG00000053889 (LAP), ENSBTAG00000046937, ENSBTAG00000052826, ENSBTAG00000048937, ENSBTAG00000050630 (DEFB13)
Reg_302	27	6425766	6465777	14	5	Ankole, Baoule, Boran, Djakkore, Kenana	40011	ENSBTAG00000052422, ENSBTAG00000050419
Reg_303	27	6517965	6724654	26	7	Ankole, Baoule, Boran, Djakkore, Kenana, Ogaden, Gobra	206689	ENSBTAG00000053555, ENSBTAG00000053327, ENSBTAG00000048737 (DEFB10), ENSBTAG00000053326, ENSBTAG00000050575, ENSBTAG00000051383 (DEFB7), ENSBTAG00000052312 (DEFB1)
Reg_304	27	6774897	6931985	1	1	Baoule	157088	ENSBTAG00000050605, ENSBTAG00000053456 (defb402), ENSBTAG00000053405
Reg_305	27	7206954	7237802	4	3	Ankole, Djakkore, Ogaden	30848	ENSBTAG00000053057
Reg_306	28	171810	384757	1	1	Boran	212947	ENSBTAG00000033555, ENSBTAG00000039837, ENSBTAG00000011707
Reg_307	28	384757	423244	1	2	Boran, Ogaden	38487
Reg_308	28	479580	523709	15	6	Ankole, Boran, Djakkore, Kenana, Ndama, Ogaden	44129
Reg_309	28	2846125	2976321	4	2	Ndama, Gobra	130196	ENSBTAG00000025021 (FMN2)
Reg_310	28	11081944	11081956	3	2	Kenana, Gobra	12
Reg_311	28	24837283	24850381	1	1	Ndama	13098	ENSBTAG00000002620 (D2)
Reg_312	28	33114689	33178328	1	1	Ankole	63639	ENSBTAG00000013300 (KCNMA1)
Reg_313	28	33179287	33206770	1	1	Ankole	27483	ENSBTAG00000013300 (KCNMA1)
Reg_314	29	29966	165901	6	5	Ankole, Kenana, Ndama, Ogaden, Gobra	135935
Reg_315	29	165901	303496	8	6	Ankole, Boran, Kenana, Ndama, Ogaden, Gobra	137595	ENSBTAG00000054019, ENSBTAG00000046335
Reg_316	29	303496	422159	7	6	Ankole, Boran, Kenana, Ndama, Ogaden, Gobra	118663	ENSBTAG00000054019
Reg_317	29	5471281	5520296	7	5	Ankole, Djakkore, Kenana, Ndama, Gobra	49015
Reg_318	29	5540464	5768670	68	6	Ankole, Boran, Djakkore, Kenana, Ndama, Ogaden	228206	ENSBTAG00000049159, ENSBTAG00000051846, ENSBTAG00000053102, ENSBTAG00000054977, ENSBTAG00000009197, ENSBTAG00000049646
Reg_319	29	9008891	9009828	2	1	Ogaden	937	ENSBTAG00000000246 (ME3)
Reg_320	29	20242527	20300791	1	1	Ankole	58264	ENSBTAG00000001043 (LUZP2)
Reg_321	29	37022675	37022677	1	1	Ogaden	2
Reg_322	29	51027394	51027396	1	1	Ogaden	2
