# Supplementary material for: Insights into trait-association of selection signatures and adaptive eQTL in indigenous African cattle
Source: BMC Genomics. 2024 Oct 19;25:981. doi: 10.1186/s12864-024-10852-8 (PMC11490109; doi:10.1186/s12864-024-10852-8)
Supplement: Supplementary file 6 — Additional file 6: Table S4. Tissue-wise Wilcoxon test for distribution differences of the absolute cis-eQTL slopes between adaptive and non-adaptive variants. Variants belonging to the top 1% of global FST were considered as adaptive. Tissue, group (adaptive vs. non adaptive), variants per group, median absolute cis-eQTL, p-value and significance of the comparison are reported. For each tissue, the variant in the top 1% FST with highest cis-eQTL slope is also reported (with variant location, eGene, allele information, FST and eQTL slope). [file 12864_2024_10852_MOESM6_ESM.xlsx]

## Sheet: Sheet1
Results for Wilcoxon test						Top 1% FST variants
Tissue	Group	N	|median cis-eQTL slope|	p	p.signif	Chr	Pos	eGene	Gene_symbol	REF	ALT	FST	abs_eQTL_slope
Adipose	non-adaptive	6136	0.353	0.311	ns
	adaptive	132	0.357			7	50601475	ENSBTAG00000038337	MZB1	A	G	0.499358	1.19259
Blood	non-adaptive	5336	0.18	0.00287	**
	adaptive	110	0.215			3	120787823	ENSBTAG00000000785	PASK	C	T	0.434983	1.07556
Embryo	non-adaptive	4913	0.289	0.000152	***
	adaptive	111	0.383			7	50233724	ENSBTAG00000014182	CTNNA1	G	A	0.556417	1.36312
Hypothalamus	non-adaptive	6422	0.41	0.00324	**
	adaptive	122	0.455			5	48341655	ENSBTAG00000051013	RASSF3	T	C	0.442924	1.31189
Jejunum	non-adaptive	6108	0.39	0.693	ns
	adaptive	102	0.397			2	126660648	ENSBTAG00000010249	TMEM222	T	G	0.519157	1.16249
Leukocyte	non-adaptive	4926	0.527	0.254	ns
	adaptive	92	0.585			2	80324969	ENSBTAG00000018653	NABP1	A	G	0.433867	1.3866
Liver	non-adaptive	5703	0.212	0.00924	**
	adaptive	110	0.224			7	50600658	ENSBTAG00000038337	MZB1	A	C	0.557361	0.713083
Lung	non-adaptive	6604	0.489	4.5e-05	****
	adaptive	126	0.611			3	94586239	ENSBTAG00000014482	FAF1	T	C	0.478917	7.28408
Lymph_node	non-adaptive	6148	0.468	0.5	ns
	adaptive	108	0.446			21	41408631	ENSBTAG00000017201	AP4S1	C	T	0.437251	1.7963
Macrophage	non-adaptive	4585	0.368	0.129	ns
	adaptive	86	0.407			16	39632893	ENSBTAG00000017721	METTL2A	G	A	0.474045	2.35555
Mammary	non-adaptive	6263	0.348	0.00432	**
	adaptive	135	0.422			7	20125797	ENSBTAG00000015690	PLIN4	C	T	0.428977	3.53499
Monocytes	non-adaptive	5270	0.45	0.0111	*
	adaptive	88	0.525			3	93543605	ENSBTAG00000002050	COA7	G	A	0.513264	9.15942
Muscle	non-adaptive	5334	0.188	0.929	ns
	adaptive	124	0.19			9	70258713	ENSBTAG00000019460	MOXD1	T	C	0.480177	0.625616
Ovary	non-adaptive	6010	0.327	0.000819	***
	adaptive	136	0.39			19	9355298	ENSBTAG00000048605	ENSBTAG00000048605	T	C	0.406376	2.9112
Oviduct	non-adaptive	6345	0.441	0.0022	**
	adaptive	110	0.512			5	111663600	ENSBTAG00000002782	ZC3H7B	C	G	0.597252	14.5811
Pituitary	non-adaptive	6728	0.368	0.0409	*
	adaptive	113	0.405			7	52295723	ENSBTAG00000049493	uncharacterized protein	A	C	0.468475	0.863622
Rumen	non-adaptive	5695	0.312	0.0503	ns
	adaptive	127	0.344			5	47070629	ENSBTAG00000033726	GRIP1	G	A	0.428453	1.12329
Testis	non-adaptive	7608	0.496	0.0531	ns
	adaptive	145	0.556			13	47620963	ENSBTAG00000051124	na	C	T	0.454847	3.16983
Uterus	non-adaptive	6418	0.229	0.134	ns
	adaptive	140	0.244			4	48780740	ENSBTAG00000015547	SLC26A3	C	T	0.404296	0.940978
Salivary gland	non-adaptive	5977	0.688	0.0158	*
	adaptive	103	0.74			19	42777763	ENSBTAG00000006801	TMEM106A	T	C	0.408612	1.97117
Skin fibroblast	non-adaptive	5369	0.84	0.908	ns
	adaptive	82	0.825			5	67927284	ENSBTAG00000006013	NT5DC3	C	G	0.48419	2.20102
Ileum	non-adaptive	6531	0.542	0.347	ns
	adaptive	101	0.574			1	81192922	ENSBTAG00000005091	DGKG	G	T	0.39942	1.59782
