# Supplementary material for: Insights into trait-association of selection signatures and adaptive eQTL in indigenous African cattle
Source: BMC Genomics. 2024 Oct 19;25:981. doi: 10.1186/s12864-024-10852-8 (PMC11490109; doi:10.1186/s12864-024-10852-8)
Supplement: Supplementary file 7 — Additional file 7: Table S5. Overlaps between selection signatures and QTL. Selection signatures were mapped to the Cattle QTL data base. Trait, position (chromosome, start, stop), QTL name, QTL ID, trait association and trait group for QTL that were located in selection signatures are reported for each breed. [file 12864_2024_10852_MOESM7_ESM.xlsx]

## Sheet: Ankole
Trait	Chr	Start	Stop	QTL	QTL_ID	Trait_Association	Trait_Group
Subcutaneous fat thickness	1	498224	498226	Subcutaneous fat thickness QTL (281728)	(281728)	Meat_and_Carcass_QTL	Meat_and_Carcass
Subcutaneous fat thickness	1	503001	503003	Subcutaneous fat thickness QTL (281728)	(281728)	Meat_and_Carcass_QTL	Meat_and_Carcass
Subcutaneous fat thickness	1	521982	521984	Subcutaneous fat thickness QTL (281728)	(281728)	Meat_and_Carcass_QTL	Meat_and_Carcass
Subcutaneous fat thickness	1	528772	528774	Subcutaneous fat thickness QTL (281728)	(281728)	Meat_and_Carcass_QTL	Meat_and_Carcass
Subcutaneous fat thickness	1	561828	563518	Subcutaneous fat thickness QTL (281728)	(281728)	Meat_and_Carcass_QTL	Meat_and_Carcass
Subcutaneous fat thickness	1	564849	568459	Subcutaneous fat thickness QTL (281728)	(281728)	Meat_and_Carcass_QTL	Meat_and_Carcass
Milk fat yield	1	126143576	126143580	Milk fat yield QTL (243610)	(243610)	Milk_Association	Milk
Milk fat yield	1	126149637	126149641	Milk fat yield QTL (243607)	(243607)	Milk_Association	Milk
Milk protein percentage	1	143175604	143175608	Milk protein percentage QTL (250237)	(250237)	Milk_Association	Milk
Milk protein percentage	6	69826261	69826265	Milk protein percentage QTL (26732)	(26732)	Milk_Association	Milk
Body height	11	105006090	105006094	Body height QTL (173283)	(173283)	Production_Association	Production
Marbling score	15	45837253	45837257	Marbling score QTL (232462)	(232462)	Meat_and_Carcass_Association	Meat_and_Carcass
Marbling score	15	45838616	45838620	Marbling score QTL (232490)	(232490)	Meat_and_Carcass_Association	Meat_and_Carcass
Marbling score	15	45839853	45839857	Marbling score QTL (232502)	(232502)	Meat_and_Carcass_Association	Meat_and_Carcass
Milk fat percentage	15	45925229	45925233	Milk fat percentage QTL (248451)	(248451)	Milk_Association	Milk
Tenderness score	18	62470042	62470044	Tenderness score QTL (222266)	(222266)	Meat_and_Carcass_Association	Meat_and_Carcass
Bovine respiratory disease susceptibility	22	57805966	57805970	Bovine respiratory disease susceptibility QTL (160337)	(160337)	Health_Association	Health
Milk fat yield	22	57828483	57828487	Milk fat yield QTL (163914)	(163914)	Milk_Association	Milk
Milk protein yield	22	57828483	57828487	Milk protein yield QTL (163922)	(163922)	Milk_Association	Milk
Milk yield	22	57828483	57828487	Milk yield QTL (163905)	(163905)	Milk_Association	Milk
Bovine tuberculosis susceptibility	22	57870010	57870014	Bovine tuberculosis susceptibility QTL (20639)	(20639)	Health_QTL	Health
Bovine tuberculosis susceptibility	22	57894400	57894404	Bovine tuberculosis susceptibility QTL (20638)	(20638)	Health_QTL	Health
Milking speed	28	33158393	33158397	Milking speed QTL (158362)	(158362)	Milk_Association	Milk
Milk fat percentage	28	33204669	33204673	Milk fat percentage QTL (26722)	(26722)	Milk_Association	Milk
Age at puberty	29	119316	119320	Age at puberty QTL (29954)	(29954)	Reproduction_Association	Reproduction
Interval to first estrus after calving	29	202212	202216	Interval to first estrus after calving QTL (30017)	(30017)	Reproduction_Association	Reproduction
Interval to first estrus after calving	29	202212	202216	Interval to first estrus after calving QTL (30235)	(30235)	Reproduction_Association	Reproduction
Interval to first estrus after calving	29	202212	202216	Interval to first estrus after calving QTL (30260)	(30260)	Reproduction_Association	Reproduction

## Sheet: Boran
Trait	Chr	Start	Stop	QTL	QTL_ID	Trait_Association	Trait_Group
Subcutaneous fat thickness	1	528772	528774	Subcutaneous fat thickness QTL (281728)	(281728)	Meat_and_Carcass_QTL	Meat_and_Carcass
Subcutaneous fat thickness	1	543927	544665	Subcutaneous fat thickness QTL (281728)	(281728)	Meat_and_Carcass_QTL	Meat_and_Carcass
Subcutaneous fat thickness	1	547113	547688	Subcutaneous fat thickness QTL (281728)	(281728)	Meat_and_Carcass_QTL	Meat_and_Carcass
Subcutaneous fat thickness	1	548887	548947	Subcutaneous fat thickness QTL (281728)	(281728)	Meat_and_Carcass_QTL	Meat_and_Carcass
Subcutaneous fat thickness	1	549574	550873	Subcutaneous fat thickness QTL (281728)	(281728)	Meat_and_Carcass_QTL	Meat_and_Carcass
Subcutaneous fat thickness	1	553769	561550	Subcutaneous fat thickness QTL (281728)	(281728)	Meat_and_Carcass_QTL	Meat_and_Carcass
Subcutaneous fat thickness	1	561827	561829	Subcutaneous fat thickness QTL (281728)	(281728)	Meat_and_Carcass_QTL	Meat_and_Carcass
Subcutaneous fat thickness	1	561851	561853	Subcutaneous fat thickness QTL (281728)	(281728)	Meat_and_Carcass_QTL	Meat_and_Carcass
Subcutaneous fat thickness	1	562183	562941	Subcutaneous fat thickness QTL (281728)	(281728)	Meat_and_Carcass_QTL	Meat_and_Carcass
Subcutaneous fat thickness	1	563517	563519	Subcutaneous fat thickness QTL (281728)	(281728)	Meat_and_Carcass_QTL	Meat_and_Carcass
Subcutaneous fat thickness	1	564849	568459	Subcutaneous fat thickness QTL (281728)	(281728)	Meat_and_Carcass_QTL	Meat_and_Carcass
Subcutaneous fat thickness	1	600749	600751	Subcutaneous fat thickness QTL (281728)	(281728)	Meat_and_Carcass_QTL	Meat_and_Carcass
M. paratuberculosis susceptibility	4	105671206	105671210	M. paratuberculosis susceptibility QTL (263340)	(263340)	Health_Association	Health
Somatic cell score	12	72190454	72190458	Somatic cell score QTL (32413)	(32413)	Health_Association	Health
Milk yield	14	13675715	13675719	Milk yield QTL (243535)	(243535)	Milk_Association	Milk
Milk yield	14	13679186	13679190	Milk yield QTL (243536)	(243536)	Milk_Association	Milk
Tenderness score	23	26097012	26097016	Tenderness score QTL (229455)	(229455)	Meat_and_Carcass_Association	Meat_and_Carcass
M. paratuberculosis susceptibility	28	196734	196738	M. paratuberculosis susceptibility QTL (263357)	(263357)	Health_Association	Health
Marbling score	28	339727	339731	Marbling score QTL (232951)	(232951)	Meat_and_Carcass_Association	Meat_and_Carcass
Interval to first estrus after calving	29	202212	202216	Interval to first estrus after calving QTL (30017)	(30017)	Reproduction_Association	Reproduction
Interval to first estrus after calving	29	202212	202216	Interval to first estrus after calving QTL (30235)	(30235)	Reproduction_Association	Reproduction
Interval to first estrus after calving	29	202212	202216	Interval to first estrus after calving QTL (30260)	(30260)	Reproduction_Association	Reproduction

## Sheet: Baoule
Trait	Chr	Start	Stop	QTL	QTL_ID	Trait_Association	Trait_Group
Connective tissue amount	26	47026276	47026280	Connective tissue amount QTL (234925)	(234925)	Meat_and_Carcass_Association	Meat_and_Carcass
Tenderness score	26	47026276	47026280	Tenderness score QTL (229598)	(229598)	Meat_and_Carcass_Association	Meat_and_Carcass
Milk kappa-casein percentage	26	47029753	47029757	Milk kappa-casein percentage QTL (113339)	(113339)	Milk_Association	Milk
Milk fat yield	26	47073868	47073872	Milk fat yield QTL (100542)	(100542)	Milk_Association	Milk

## Sheet: Djakkore
Trait	Chr	Start	Stop	QTL	QTL_ID	Trait_Association	Trait_Group
Subcutaneous fat thickness	1	479247	479249	Subcutaneous fat thickness QTL (281728)	(281728)	Meat_and_Carcass_QTL	Meat_and_Carcass
Subcutaneous fat thickness	1	499887	499941	Subcutaneous fat thickness QTL (281728)	(281728)	Meat_and_Carcass_QTL	Meat_and_Carcass
Subcutaneous fat thickness	1	513522	513524	Subcutaneous fat thickness QTL (281728)	(281728)	Meat_and_Carcass_QTL	Meat_and_Carcass
Subcutaneous fat thickness	1	515934	515936	Subcutaneous fat thickness QTL (281728)	(281728)	Meat_and_Carcass_QTL	Meat_and_Carcass
Subcutaneous fat thickness	1	528373	528375	Subcutaneous fat thickness QTL (281728)	(281728)	Meat_and_Carcass_QTL	Meat_and_Carcass
Subcutaneous fat thickness	1	530808	530810	Subcutaneous fat thickness QTL (281728)	(281728)	Meat_and_Carcass_QTL	Meat_and_Carcass
Subcutaneous fat thickness	1	564184	566073	Subcutaneous fat thickness QTL (281728)	(281728)	Meat_and_Carcass_QTL	Meat_and_Carcass
Subcutaneous fat thickness	1	571897	571899	Subcutaneous fat thickness QTL (281728)	(281728)	Meat_and_Carcass_QTL	Meat_and_Carcass
Subcutaneous fat thickness	1	574161	574163	Subcutaneous fat thickness QTL (281728)	(281728)	Meat_and_Carcass_QTL	Meat_and_Carcass
Subcutaneous fat thickness	1	581291	581293	Subcutaneous fat thickness QTL (281728)	(281728)	Meat_and_Carcass_QTL	Meat_and_Carcass
Subcutaneous fat thickness	11	105340684	105357391	Subcutaneous fat thickness QTL (223809)	(223809)	Meat_and_Carcass_QTL	Meat_and_Carcass
Milk yield	14	13675715	13675719	Milk yield QTL (243535)	(243535)	Milk_Association	Milk
Milk yield	14	13679186	13679190	Milk yield QTL (243536)	(243536)	Milk_Association	Milk
Milk fat yield	22	57828483	57828487	Milk fat yield QTL (163914)	(163914)	Milk_Association	Milk
Milk protein yield	22	57828483	57828487	Milk protein yield QTL (163922)	(163922)	Milk_Association	Milk
Milk yield	22	57828483	57828487	Milk yield QTL (163905)	(163905)	Milk_Association	Milk
Bovine tuberculosis susceptibility	22	57870010	57870014	Bovine tuberculosis susceptibility QTL (20639)	(20639)	Health_QTL	Health
Tenderness score	23	26097012	26097016	Tenderness score QTL (229455)	(229455)	Meat_and_Carcass_Association	Meat_and_Carcass

## Sheet: Kenana
Trait	Chr	Start	Stop	QTL	QTL_ID	Trait_Association	Trait_Group
Subcutaneous fat thickness	1	495953	495955	Subcutaneous fat thickness QTL (281728)	(281728)	Meat_and_Carcass_QTL	Meat_and_Carcass
Subcutaneous fat thickness	1	513538	513540	Subcutaneous fat thickness QTL (281728)	(281728)	Meat_and_Carcass_QTL	Meat_and_Carcass
Subcutaneous fat thickness	1	528373	528375	Subcutaneous fat thickness QTL (281728)	(281728)	Meat_and_Carcass_QTL	Meat_and_Carcass
Subcutaneous fat thickness	1	556129	556329	Subcutaneous fat thickness QTL (281728)	(281728)	Meat_and_Carcass_QTL	Meat_and_Carcass
Subcutaneous fat thickness	1	559405	559407	Subcutaneous fat thickness QTL (281728)	(281728)	Meat_and_Carcass_QTL	Meat_and_Carcass
Body weight	1	157982571	157982573	Body weight QTL (281705)	(281705)	Production_Association	Production
Milk kappa-casein percentage	6	85652684	85652688	Milk kappa-casein percentage QTL (109093)	(109093)	Milk_Association	Milk
Milk protein percentage	6	85652684	85652688	Milk protein percentage QTL (105258)	(105258)	Milk_Association	Milk
Milk unglycosylated kappa-casein percentage	6	85652684	85652688	Milk unglycosylated kappa-casein percentage QTL (117014)	(117014)	Milk_Association	Milk
Milk yield	9	10638011	10638015	Milk yield QTL (220195)	(220195)	Milk_Association	Milk
Milk yield	9	10638011	10638015	Milk yield QTL (220196)	(220196)	Milk_Association	Milk
Milk yield	14	13675715	13675719	Milk yield QTL (243535)	(243535)	Milk_Association	Milk
Milk yield	14	13679186	13679190	Milk yield QTL (243536)	(243536)	Milk_Association	Milk
Milk butyric acid content	16	1902323	1902327	Milk butyric acid content QTL (163210)	(163210)	Milk_Association	Milk
Milk butyric acid content	16	1903203	1903207	Milk butyric acid content QTL (162790)	(162790)	Milk_Association	Milk
Milk butyric acid content	16	1904313	1904317	Milk butyric acid content QTL (163209)	(163209)	Milk_Association	Milk
Subcutaneous fat thickness	16	1907974	1907978	Subcutaneous fat thickness QTL (157096)	(157096)	Meat_and_Carcass_QTL	Meat_and_Carcass
Body depth	16	1939416	1939420	Body depth QTL (48036)	(48036)	Production_Association	Production
Calving ease	16	1939416	1939420	Calving ease QTL (48037)	(48037)	Reproduction_Association	Reproduction
Feet and leg conformation	16	1939416	1939420	Feet and leg conformation QTL (48039)	(48039)	Exterior_Association	Exterior
Foot angle	16	1939416	1939420	Foot angle QTL (48038)	(48038)	Exterior_Association	Exterior
Net merit	16	1939416	1939420	Net merit QTL (48043)	(48043)	Production_Association	Production
PTA type	16	1939416	1939420	PTA type QTL (48040)	(48040)	Production_Association	Production
Rear leg placement - rear view	16	1939416	1939420	Rear leg placement - rear view QTL (48044)	(48044)	Exterior_Association	Exterior
Rump width	16	1939416	1939420	Rump width QTL (48047)	(48047)	Production_Association	Production
Stature	16	1939416	1939420	Stature QTL (48048)	(48048)	Exterior_Association	Exterior
Strength	16	1939416	1939420	Strength QTL (48049)	(48049)	Exterior_Association	Exterior
Teat placement - front	16	1939416	1939420	Teat placement - front QTL (48041)	(48041)	Exterior_Association	Exterior
Teat placement - rear	16	1939416	1939420	Teat placement - rear QTL (48045)	(48045)	Exterior_Association	Exterior
Udder attachment	16	1939416	1939420	Udder attachment QTL (48042)	(48042)	Exterior_Association	Exterior
Udder cleft	16	1939416	1939420	Udder cleft QTL (48050)	(48050)	Exterior_Association	Exterior
Udder depth	16	1939416	1939420	Udder depth QTL (48051)	(48051)	Exterior_Association	Exterior
Udder height	16	1939416	1939420	Udder height QTL (48046)	(48046)	Exterior_Association	Exterior
Body depth	16	1967652	1967656	Body depth QTL (48052)	(48052)	Production_Association	Production
Calving ease	16	1967652	1967656	Calving ease QTL (48053)	(48053)	Reproduction_Association	Reproduction
PTA type	16	1967652	1967656	PTA type QTL (48055)	(48055)	Production_Association	Production
Rump width	16	1967652	1967656	Rump width QTL (48060)	(48060)	Production_Association	Production
Stature	16	1967652	1967656	Stature QTL (48062)	(48062)	Exterior_Association	Exterior
Stillbirth	16	1967652	1967656	Stillbirth QTL (48054)	(48054)	Reproduction_Association	Reproduction
Stillbirth	16	1967652	1967656	Stillbirth QTL (48061)	(48061)	Reproduction_Association	Reproduction
Strength	16	1967652	1967656	Strength QTL (48063)	(48063)	Exterior_Association	Exterior
Teat placement - front	16	1967652	1967656	Teat placement - front QTL (48056)	(48056)	Exterior_Association	Exterior
Teat placement - rear	16	1967652	1967656	Teat placement - rear QTL (48058)	(48058)	Exterior_Association	Exterior
Udder attachment	16	1967652	1967656	Udder attachment QTL (48057)	(48057)	Exterior_Association	Exterior
Udder cleft	16	1967652	1967656	Udder cleft QTL (48064)	(48064)	Exterior_Association	Exterior
Udder depth	16	1967652	1967656	Udder depth QTL (48065)	(48065)	Exterior_Association	Exterior
Udder height	16	1967652	1967656	Udder height QTL (48059)	(48059)	Exterior_Association	Exterior
Milk yield	17	45451371	45451375	Milk yield QTL (261836)	(261836)	Milk_Association	Milk
Connective tissue amount	17	45455375	45455379	Connective tissue amount QTL (234247)	(234247)	Meat_and_Carcass_Association	Meat_and_Carcass
Calving ease	17	53275349	53275353	Calving ease QTL (49342)	(49342)	Reproduction_Association	Reproduction
Calving ease	17	53275349	53275353	Calving ease QTL (49347)	(49347)	Reproduction_Association	Reproduction
Length of productive life	17	53275349	53275353	Length of productive life QTL (49346)	(49346)	Production_Association	Production
Net merit	17	53275349	53275353	Net merit QTL (49345)	(49345)	Production_Association	Production
Pregnancy rate	17	53275349	53275353	Pregnancy rate QTL (49343)	(49343)	Reproduction_Association	Reproduction
Somatic cell score	17	53275349	53275353	Somatic cell score QTL (49348)	(49348)	Health_Association	Health
Stillbirth	17	53275349	53275353	Stillbirth QTL (49344)	(49344)	Reproduction_Association	Reproduction
Stillbirth	17	53275349	53275353	Stillbirth QTL (49349)	(49349)	Reproduction_Association	Reproduction
Udder depth	17	53275349	53275353	Udder depth QTL (49350)	(49350)	Exterior_Association	Exterior
Milk fat yield	26	22770529	22770533	Milk fat yield QTL (100080)	(100080)	Milk_Association	Milk
Milk protein percentage	26	22771448	22771452	Milk protein percentage QTL (254861)	(254861)	Milk_Association	Milk
Milk protein percentage	26	22772591	22772595	Milk protein percentage QTL (254879)	(254879)	Milk_Association	Milk
Milk protein percentage	26	22776364	22776368	Milk protein percentage QTL (105634)	(105634)	Milk_Association	Milk
Milk fat yield	26	22777942	22777946	Milk fat yield QTL (100068)	(100068)	Milk_Association	Milk
Milk fat yield	26	22780547	22780551	Milk fat yield QTL (99974)	(99974)	Milk_Association	Milk
Milk protein percentage	26	22791748	22791752	Milk protein percentage QTL (254860)	(254860)	Milk_Association	Milk
Milk protein percentage	26	22891565	22891569	Milk protein percentage QTL (105552)	(105552)	Milk_Association	Milk
Milk fat yield	26	22991662	22991666	Milk fat yield QTL (99994)	(99994)	Milk_Association	Milk
Age at puberty	29	119316	119320	Age at puberty QTL (29954)	(29954)	Reproduction_Association	Reproduction

## Sheet: Ndama
Trait	Chr	Start	Stop	QTL	QTL_ID	Trait_Association	Trait_Group
Milk protein percentage	3	21090577	21090579	Milk protein percentage QTL (105409)	(105409)	Milk_Association	Milk
Milk protein percentage	3	21091525	21091527	Milk protein percentage QTL (105410)	(105410)	Milk_Association	Milk
Shear force	5	74656265	74656269	Shear force QTL (225718)	(225718)	Meat_and_Carcass_Association	Meat_and_Carcass
Shear force	13	15558360	15558364	Shear force QTL (226407)	(226407)	Meat_and_Carcass_Association	Meat_and_Carcass
Interval to first estrus after calving	13	15657406	15657410	Interval to first estrus after calving QTL (30149)	(30149)	Reproduction_Association	Reproduction
Interval to first estrus after calving	13	15657406	15657410	Interval to first estrus after calving QTL (30394)	(30394)	Reproduction_Association	Reproduction
Bovine respiratory disease susceptibility	16	27371306	27371310	Bovine respiratory disease susceptibility QTL (160211)	(160211)	Health_Association	Health
Age at puberty	29	119316	119320	Age at puberty QTL (29954)	(29954)	Reproduction_Association	Reproduction
Interval to first estrus after calving	29	202212	202216	Interval to first estrus after calving QTL (30017)	(30017)	Reproduction_Association	Reproduction
Interval to first estrus after calving	29	202212	202216	Interval to first estrus after calving QTL (30235)	(30235)	Reproduction_Association	Reproduction
Interval to first estrus after calving	29	202212	202216	Interval to first estrus after calving QTL (30260)	(30260)	Reproduction_Association	Reproduction

## Sheet: Ogaden
Trait	Chr	Start	Stop	QTL	QTL_ID	Trait_Association	Trait_Group
Subcutaneous fat thickness	1	513599	513601	Subcutaneous fat thickness QTL (281728)	(281728)	Meat_and_Carcass_QTL	Meat_and_Carcass
Subcutaneous fat thickness	1	546972	549118	Subcutaneous fat thickness QTL (281728)	(281728)	Meat_and_Carcass_QTL	Meat_and_Carcass
Subcutaneous fat thickness	1	553723	561550	Subcutaneous fat thickness QTL (281728)	(281728)	Meat_and_Carcass_QTL	Meat_and_Carcass
Subcutaneous fat thickness	1	563751	563753	Subcutaneous fat thickness QTL (281728)	(281728)	Meat_and_Carcass_QTL	Meat_and_Carcass
Body weight	1	157982571	157982573	Body weight QTL (281705)	(281705)	Production_Association	Production
Milk unglycosylated kappa-casein percentage	2	127096687	127096691	Milk unglycosylated kappa-casein percentage QTL (118959)	(118959)	Milk_Association	Milk
Milking speed	7	43190737	43190741	Milking speed QTL (157534)	(157534)	Milk_Association	Milk
Milk tridecylic acid content	7	43240329	43240333	Milk tridecylic acid content QTL (155949)	(155949)	Milk_Association	Milk
Connective tissue amount	7	43242523	43242527	Connective tissue amount QTL (233703)	(233703)	Meat_and_Carcass_Association	Meat_and_Carcass
Shear force	11	26612590	26612594	Shear force QTL (171167)	(171167)	Meat_and_Carcass_Association	Meat_and_Carcass
Milk yield	14	13675715	13675719	Milk yield QTL (243535)	(243535)	Milk_Association	Milk
Milk yield	14	13679186	13679190	Milk yield QTL (243536)	(243536)	Milk_Association	Milk
Multiple birth	15	77380913	77380917	Multiple birth QTL (125273)	(125273)	Reproduction_Association	Reproduction
Marbling score	18	45341958	45341962	Marbling score QTL (232705)	(232705)	Meat_and_Carcass_Association	Meat_and_Carcass
Connective tissue amount	18	63482790	63482794	Connective tissue amount QTL (172291)	(172291)	Meat_and_Carcass_Association	Meat_and_Carcass
Interdigital hyperplasia	18	63482790	63482794	Interdigital hyperplasia QTL (221000)	(221000)	Exterior_Association	Exterior
Connective tissue amount	18	63490540	63490544	Connective tissue amount QTL (234312)	(234312)	Meat_and_Carcass_Association	Meat_and_Carcass
Connective tissue amount	18	63490827	63490831	Connective tissue amount QTL (234298)	(234298)	Meat_and_Carcass_Association	Meat_and_Carcass
Connective tissue amount	23	26773016	26773020	Connective tissue amount QTL (234753)	(234753)	Meat_and_Carcass_Association	Meat_and_Carcass
Age at puberty	29	119316	119320	Age at puberty QTL (29954)	(29954)	Reproduction_Association	Reproduction

## Sheet: Gobra
Trait	Chr	Start	Stop	QTL	QTL_ID	Trait_Association	Trait_Group
Subcutaneous fat thickness	1	511911	511913	Subcutaneous fat thickness QTL (281728)	(281728)	Meat_and_Carcass_QTL	Meat_and_Carcass
Subcutaneous fat thickness	1	558324	558326	Subcutaneous fat thickness QTL (281728)	(281728)	Meat_and_Carcass_QTL	Meat_and_Carcass
Subcutaneous fat thickness	1	561776	563690	Subcutaneous fat thickness QTL (281728)	(281728)	Meat_and_Carcass_QTL	Meat_and_Carcass
Subcutaneous fat thickness	1	577755	577757	Subcutaneous fat thickness QTL (281728)	(281728)	Meat_and_Carcass_QTL	Meat_and_Carcass
Milk protein percentage	3	21090577	21090579	Milk protein percentage QTL (105409)	(105409)	Milk_Association	Milk
Milk protein percentage	3	21091525	21091527	Milk protein percentage QTL (105410)	(105410)	Milk_Association	Milk
Milk butyric acid content	4	115728181	115728185	Milk butyric acid content QTL (155171)	(155171)	Milk_Association	Milk
Milk butyric acid content	4	115728196	115728198	Milk butyric acid content QTL (155172)	(155172)	Milk_Association	Milk
Body weight	6	11118320	11118324	Body weight QTL (67713)	(67713)	Production_Association	Production
Body weight gain	6	11118320	11118324	Body weight gain QTL (67714)	(67714)	Production_Association	Production
Milking speed	10	58999968	58999972	Milking speed QTL (157774)	(157774)	Milk_Association	Milk
Average daily gain	10	59038878	59038882	Average daily gain QTL (102027)	(102027)	Production_Association	Production
Average daily gain	10	59038878	59038882	Average daily gain QTL (102028)	(102028)	Production_Association	Production
Inseminations per conception	10	59132954	59132958	Inseminations per conception QTL (194133)	(194133)	Reproduction_Association	Reproduction
Milk yield	14	13675715	13675719	Milk yield QTL (243535)	(243535)	Milk_Association	Milk
Milk yield	14	13679186	13679190	Milk yield QTL (243536)	(243536)	Milk_Association	Milk
Tenderness score	18	62463001	62470057	Tenderness score QTL (222266)	(222266)	Meat_and_Carcass_Association	Meat_and_Carcass
Tenderness score	18	62474759	62477830	Tenderness score QTL (222266)	(222266)	Meat_and_Carcass_Association	Meat_and_Carcass
Tenderness score	18	63661728	63661732	Tenderness score QTL (229114)	(229114)	Meat_and_Carcass_Association	Meat_and_Carcass
Calving ease	21	644763	644765	Calving ease QTL (143763)	(143763)	Reproduction_Association	Reproduction
Age at puberty	29	119316	119320	Age at puberty QTL (29954)	(29954)	Reproduction_Association	Reproduction
Interval to first estrus after calving	29	202212	202216	Interval to first estrus after calving QTL (30017)	(30017)	Reproduction_Association	Reproduction
Interval to first estrus after calving	29	202212	202216	Interval to first estrus after calving QTL (30235)	(30235)	Reproduction_Association	Reproduction
Interval to first estrus after calving	29	202212	202216	Interval to first estrus after calving QTL (30260)	(30260)	Reproduction_Association	Reproduction
